# Supplementary material for: H4-methylation regulators mediated epitranscriptome patterns and tumor microenvironment infiltration characterization in hepatocellular carcinoma
Source: Clin Epigenetics. 2023 Mar 17;15:43. doi: 10.1186/s13148-023-01460-6 (PMC10024435; doi:10.1186/s13148-023-01460-6)
Supplement: Supplementary file 14 — Additional file 14. Table S1. Basic information of hepatocellular carcinoma (HCC) datasets and external immunotherapy datasets included in this study. Table S2. Source and function of 36 histone H4 methylation (H4M) related regulators. Table S3. Primer sequences for qPCR. Table S4. The siRNA duplex sequences for functional experiments. Table S5. Microenvironment subtypes of HCC patients in TCGA. Table S6. Immune subtypes of HCC patients in TCGA. Table S7. TP53 mutation status of HCC patients in TCGA. Table S8. Intratumor heterogeneity score, proliferation score and Homologous Recombination Defects (HRD) score of HCC patients in TCGA-LIHC cohort. Table S9. UniCox regression and KM analyses for 36 H4M regulators. Table S10. Correlation analysis for 36 H4M regulators in meta-cohort. Table S11. Samples clustering in HCC RNA-seq meta cohorts. Table S12. Samples clustering in integrated external HCC cohorts. Table S13. Enrichment score of hallmark gene sets in HCC RNA-seq meta cohorts by GSVA analysis. Table S14. Enrichment score of HCC RNA-seq meta cohorts in cancer-related signatures. Table S15. Enrichment score of HCC RNA-seq meta cohorts in immune cell infiltration or immune signatures. Table S16. UniCox regression analysis for 133 hub genes. Table S17. The mRNA stemness index (mRNAsi) of HCC RNA-seq meta cohorts. Table S18. Immune response prediction by TIDE database. Table S19. Immunophenotype score predicted by TCIA database. [file 13148_2023_1460_MOESM14_ESM.xlsx]

## Sheet: Table S1
Table S1: Basic information of hepatocellular carcinoma (HCC) datasets and external immunotherapy datasets included in this study
Cohort	Platform	Tumor samples	Normal samples	Survival data
TCGA-LIHC	RNA-seq	371	50	OS
ICGC-LIRI	RNA-seq	232	202	OS
ICGC-LICA	RNA-seq	161	0	OS
GSE14520	GPL3921	225	220	OS
GSE14520	GPL571	22	21	OS
GSE109211	GPL13938	140	0	——
GSE116174	GPL13158	64	0	OS
GSE54236	GPL6480	81	80	——
GSE63898	GPL13667	228	168	——
GSE76427	GPL10558	115	52	OS
NODE-OEZ005255	RNA-seq	159	159	OS
GSE91061	GPL9052	109	0	OS
IMvigor210	RNA-seq	348	0	OS

## Sheet: Table S2
Table S2: Source and function of 36 histone H4 methylation (H4M) related regulators
Gene	Function	Source
PRMT1	writer	Michalak EM, Burr ML, Bannister AJ, Dawson MA. The roles of DNA, RNA and histone methylation in ageing and cancer. Nat Rev Mol Cell Biol. 2019 Oct;20(10):573-589. doi: 10.1038/s41580-019-0143-1. Epub 2019 Jul 3. PMID: 31270442.
PRMT2	writer	Lakowski TM, Frankel A. Kinetic analysis of human protein arginine N-methyltransferase 2: formation of monomethyl- and asymmetric dimethyl-arginine residues on histone H4. Biochem J. 2009 Jun 26;421(2):253-61. doi: 10.1042/BJ20090268. PMID: 19405910.
PRMT3	writer	Michalak EM, Burr ML, Bannister AJ, Dawson MA. The roles of DNA, RNA and histone methylation in ageing and cancer. Nat Rev Mol Cell Biol. 2019 Oct;20(10):573-589. doi: 10.1038/s41580-019-0143-1. Epub 2019 Jul 3. PMID: 31270442.
PRMT5	writer	Michalak EM, Burr ML, Bannister AJ, Dawson MA. The roles of DNA, RNA and histone methylation in ageing and cancer. Nat Rev Mol Cell Biol. 2019 Oct;20(10):573-589. doi: 10.1038/s41580-019-0143-1. Epub 2019 Jul 3. PMID: 31270442.
PRMT6	writer	Zhang Y, van Haren MJ, Martin NI. Peptidic transition state analogues as PRMT inhibitors. Methods. 2020 Mar 15;175:24-29. doi: 10.1016/j.ymeth.2019.08.003. Epub 2019 Aug 14. PMID: 31421210.
PRMT7	writer	Greer EL, Shi Y. Histone methylation: a dynamic mark in health, disease and inheritance. Nat Rev Genet. 2012 Apr 3;13(5):343-57. doi: 10.1038/nrg3173. PMID: 22473383; PMCID: PMC4073795.
SMYD3	writer	Foreman KW, Brown M, Park F, Emtage S, Harriss J, Das C, Zhu L, Crew A, Arnold L, Shaaban S, Tucker P. Structural and functional profiling of the human histone methyltransferase SMYD3. PLoS One. 2011;6(7):e22290. doi: 10.1371/journal.pone.0022290. Epub 2011 Jul 14. PMID: 21779408; PMCID: PMC3136521.
SMYD2	writer	Boehm D, Jeng M, Camus G, Gramatica A, Schwarzer R, Johnson JR, Hull PA, Montano M, Sakane N, Pagans S, Godin R, Deeks SG, Krogan NJ, Greene WC, Ott M. SMYD2-Mediated Histone Methylation Contributes to HIV-1 Latency. Cell Host Microbe. 2017 May 10;21(5):569-579.e6. doi: 10.1016/j.chom.2017.04.011. PMID: 28494238; PMCID: PMC5490666.
SMYD5	writer	Stender JD, Pascual G, Liu W, Kaikkonen MU, Do K, Spann NJ, Boutros M, Perrimon N, Rosenfeld MG, Glass CK. Control of proinflammatory gene programs by regulated trimethylation and demethylation of histone H4K20. Mol Cell. 2012 Oct 12;48(1):28-38. doi: 10.1016/j.molcel.2012.07.020. Epub 2012 Aug 23. PMID: 22921934; PMCID: PMC3472359.
KMT5A	writer	Herviou L, Ovejero S, Izard F, Karmous-Gadacha O, Gourzones C, Bellanger C, De Smedt E, Ma A, Vincent L, Cartron G, Jin J, De Bruyne E, Grimaud C, Julien E, Moreaux J. Targeting the methyltransferase SETD8 impairs tumor cell survival and overcomes drug resistance independently of p53 status in multiple myeloma. Clin Epigenetics. 2021 Sep 16;13(1):174. doi: 10.1186/s13148-021-01160-z. PMID: 345309…
KMT5B	writer	Schotta G, Lachner M, Sarma K, Ebert A, Sengupta R, Reuter G, Reinberg D, Jenuwein T. A silencing pathway to induce H3-K9 and H4-K20 trimethylation at constitutive heterochromatin. Genes Dev. 2004 Jun 1;18(11):1251-62. doi: 10.1101/gad.300704. Epub 2004 May 14. PMID: 15145825; PMCID: PMC420351.
KMT5C	writer	Schotta G, Lachner M, Sarma K, Ebert A, Sengupta R, Reuter G, Reinberg D, Jenuwein T. A silencing pathway to induce H3-K9 and H4-K20 trimethylation at constitutive heterochromatin. Genes Dev. 2004 Jun 1;18(11):1251-62. doi: 10.1101/gad.300704. Epub 2004 May 14. PMID: 15145825; PMCID: PMC420351.
NSD2	writer	Pei H, Zhang L, Luo K, Qin Y, Chesi M, Fei F, Bergsagel PL, Wang L, You Z, Lou Z. MMSET regulates histone H4K20 methylation and 53BP1 accumulation at DNA damage sites. Nature. 2011 Feb 3;470(7332):124-8. doi: 10.1038/nature09658. PMID: 21293379; PMCID: PMC3064261.
N6AMT1	writer	Metzger E, Wang S, Urban S, Willmann D, Schmidt A, Offermann A, Allen A, Sum M, Obier N, Cottard F, Ulferts S, Preca BT, Hermann B, Maurer J, Greschik H, Hornung V, Einsle O, Perner S, Imhof A, Jung M, Schüle R. KMT9 monomethylates histone H4 lysine 12 and controls proliferation of prostate cancer cells. Nat Struct Mol Biol. 2019 May;26(5):361-371. doi: 10.1038/s41594-019-0219-9. Epub 2019 May 6.…
L3MBTL1	reader	Boehm D, Jeng M, Camus G, Gramatica A, Schwarzer R, Johnson JR, Hull PA, Montano M, Sakane N, Pagans S, Godin R, Deeks SG, Krogan NJ, Greene WC, Ott M. SMYD2-Mediated Histone Methylation Contributes to HIV-1 Latency. Cell Host Microbe. 2017 May 10;21(5):569-579.e6. doi: 10.1016/j.chom.2017.04.011. PMID: 28494238; PMCID: PMC5490666.
DNMT3A	reader	Park IG, Jeon M, Kim H, Lee JM. Coordinated methyl readers: Functional communications in cancer. Semin Cancer Biol. 2021 Mar 19:S1044-579X(21)00065-1. doi: 10.1016/j.semcancer.2021.03.015. Epub ahead of print. PMID: 33753223.
TDRD3	reader	Park IG, Jeon M, Kim H, Lee JM. Coordinated methyl readers: Functional communications in cancer. Semin Cancer Biol. 2021 Mar 19:S1044-579X(21)00065-1. doi: 10.1016/j.semcancer.2021.03.015. Epub ahead of print. PMID: 33753223.
MSL3	reader	Kim D, Blus BJ, Chandra V, Huang P, Rastinejad F, Khorasanizadeh S. Corecognition of DNA and a methylated histone tail by the MSL3 chromodomain. Nat Struct Mol Biol. 2010 Aug;17(8):1027-9. doi: 10.1038/nsmb.1856. Epub 2010 Jul 25. PMID: 20657587; PMCID: PMC2924628.
ORC1	reader	Kuo AJ, Song J, Cheung P, Ishibe-Murakami S, Yamazoe S, Chen JK, Patel DJ, Gozani O. The BAH domain of ORC1 links H4K20me2 to DNA replication licensing and Meier-Gorlin syndrome. Nature. 2012 Mar 7;484(7392):115-9. doi: 10.1038/nature10956. PMID: 22398447; PMCID: PMC3321094.
TP53BP1	reader	Botuyan MV, Lee J, Ward IM, Kim JE, Thompson JR, Chen J, Mer G. Structural basis for the methylation state-specific recognition of histone H4-K20 by 53BP1 and Crb2 in DNA repair. Cell. 2006 Dec 29;127(7):1361-73. doi: 10.1016/j.cell.2006.10.043. PMID: 17190600; PMCID: PMC1804291.
FANCD2	reader	Renaud E, Barascu A, Rosselli F. Impaired TIP60-mediated H4K16 acetylation accounts for the aberrant chromatin accumulation of 53BP1 and RAP80 in Fanconi anemia pathway-deficient cells. Nucleic Acids Res. 2016 Jan 29;44(2):648-56. doi: 10.1093/nar/gkv1019. Epub 2015 Oct 7. PMID: 26446986; PMCID: PMC4737135.
MBTD1	reader	Jacquet K, Fradet-Turcotte A, Avvakumov N, Lambert JP, Roques C, Pandita RK, Paquet E, Herst P, Gingras AC, Pandita TK, Legube G, Doyon Y, Durocher D, Côté J. The TIP60 Complex Regulates Bivalent Chromatin Recognition by 53BP1 through Direct H4K20me Binding and H2AK15 Acetylation. Mol Cell. 2016 May 5;62(3):409-421. doi: 10.1016/j.molcel.2016.03.031. PMID: 27153538; PMCID: PMC4887106.
LRWD1	reader	Beck DB, Burton A, Oda H, Ziegler-Birling C, Torres-Padilla ME, Reinberg D. The role of PR-Set7 in replication licensing depends on Suv4-20h. Genes Dev. 2012 Dec 1;26(23):2580-9. doi: 10.1101/gad.195636.112. Epub 2012 Nov 14. PMID: 23152447; PMCID: PMC3521623.
KDM4A	reader	Mallette FA, Mattiroli F, Cui G, Young LC, Hendzel MJ, Mer G, Sixma TK, Richard S. RNF8- and RNF168-dependent degradation of KDM4A/JMJD2A triggers 53BP1 recruitment to DNA damage sites. EMBO J. 2012 Apr 18;31(8):1865-78. doi: 10.1038/emboj.2012.47. Epub 2012 Feb 28. PMID: 22373579; PMCID: PMC3343333.
KDM4B	reader	Xiang Y, Guo J, Li F, Xiong J. Tudor domain of histone demethylase KDM4B is a reader of H4K20me3. Acta Biochim Biophys Sin (Shanghai). 2020 Aug 5;52(8):901-906. doi: 10.1093/abbs/gmaa064. PMID: 32537648.
JMJD6	eraser	Michalak EM, Burr ML, Bannister AJ, Dawson MA. The roles of DNA, RNA and histone methylation in ageing and cancer. Nat Rev Mol Cell Biol. 2019 Oct;20(10):573-589. doi: 10.1038/s41580-019-0143-1. Epub 2019 Jul 3. PMID: 31270442.
PHF2	eraser	Stender JD, Pascual G, Liu W, Kaikkonen MU, Do K, Spann NJ, Boutros M, Perrimon N, Rosenfeld MG, Glass CK. Control of proinflammatory gene programs by regulated trimethylation and demethylation of histone H4K20. Mol Cell. 2012 Oct 12;48(1):28-38. doi: 10.1016/j.molcel.2012.07.020. Epub 2012 Aug 23. PMID: 22921934; PMCID: PMC3472359.
PHF8	eraser	Liu W, Tanasa B, Tyurina OV, Zhou TY, Gassmann R, Liu WT, Ohgi KA, Benner C, Garcia-Bassets I, Aggarwal AK, Desai A, Dorrestein PC, Glass CK, Rosenfeld MG. PHF8 mediates histone H4 lysine 20 demethylation events involved in cell cycle progression. Nature. 2010 Jul 22;466(7305):508-12. doi: 10.1038/nature09272. Epub 2010 Jul 11. PMID: 20622854; PMCID: PMC3059551.
RAD23A	eraser	Cao X, Chen Y, Wu B, Wang X, Xue H, Yu L, Li J, Wang Y, Wang W, Xu Q, Mao H, Peng C, Han G, Chen CD. Histone H4K20 Demethylation by Two hHR23 Proteins. Cell Rep. 2020 Mar 24;30(12):4152-4164.e6. doi: 10.1016/j.celrep.2020.03.001. PMID: 32209475.
RAD23B	eraser	Cao X, Chen Y, Wu B, Wang X, Xue H, Yu L, Li J, Wang Y, Wang W, Xu Q, Mao H, Peng C, Han G, Chen CD. Histone H4K20 Demethylation by Two hHR23 Proteins. Cell Rep. 2020 Mar 24;30(12):4152-4164.e6. doi: 10.1016/j.celrep.2020.03.001. PMID: 32209475.
NCAPD3	reader	Liu W, Tanasa B, Tyurina OV, Zhou TY, Gassmann R, Liu WT, Ohgi KA, Benner C, Garcia-Bassets I, Aggarwal AK, Desai A, Dorrestein PC, Glass CK, Rosenfeld MG. PHF8 mediates histone H4 lysine 20 demethylation events involved in cell cycle progression. Nature. 2010 Jul 22;466(7305):508-12. doi: 10.1038/nature09272. Epub 2010 Jul 11. PMID: 20622854; PMCID: PMC3059551.
NCAPG2	reader	Liu W, Tanasa B, Tyurina OV, Zhou TY, Gassmann R, Liu WT, Ohgi KA, Benner C, Garcia-Bassets I, Aggarwal AK, Desai A, Dorrestein PC, Glass CK, Rosenfeld MG. PHF8 mediates histone H4 lysine 20 demethylation events involved in cell cycle progression. Nature. 2010 Jul 22;466(7305):508-12. doi: 10.1038/nature09272. Epub 2010 Jul 11. PMID: 20622854; PMCID: PMC3059551.
CRB2	reader	Botuyan MV, Lee J, Ward IM, Kim JE, Thompson JR, Chen J, Mer G. Structural basis for the methylation state-specific recognition of histone H4-K20 by 53BP1 and Crb2 in DNA repair. Cell. 2006 Dec 29;127(7):1361-73. doi: 10.1016/j.cell.2006.10.043. PMID: 17190600; PMCID: PMC1804291.
KDM1A	eraser	Wang J, Telese F, Tan Y, Li W, Jin C, He X, Basnet H, Ma Q, Merkurjev D, Zhu X, Liu Z, Zhang J, Ohgi K, Taylor H, White RR, Tazearslan C, Suh Y, Macfarlan TS, Pfaff SL, Rosenfeld MG. LSD1n is an H4K20 demethylase regulating memory formation via transcriptional elongation control. Nat Neurosci. 2015 Sep;18(9):1256-64. doi: 10.1038/nn.4069. Epub 2015 Jul 27. PMID: 26214369; PMCID: PMC4625987.
KMT2B	reader	Dhar SS, Lee SH, Kan PY, Voigt P, Ma L, Shi X, Reinberg D, Lee MG. Trans-tail regulation of MLL4-catalyzed H3K4 methylation by H4R3 symmetric dimethylation is mediated by a tandem PHD of MLL4. Genes Dev. 2012 Dec 15;26(24):2749-62. doi: 10.1101/gad.203356.112. PMID: 23249737; PMCID: PMC3533079.
SMARCA4	reader	Yao B, Gui T, Zeng X, Deng Y, Wang Z, Wang Y, Yang D, Li Q, Xu P, Hu R, Li X, Chen B, Wang J, Zen K, Li H, Davis MJ, Herold MJ, Pan HF, Jiang ZW, Huang DCS, Liu M, Ju J, Zhao Q. PRMT1-mediated H4R3me2a recruits SMARCA4 to promote colorectal cancer progression by enhancing EGFR signaling. Genome Med. 2021 Apr 14;13(1):58. doi: 10.1186/s13073-021-00871-5. Erratum in: Genome Med. 2021 Oct 4;13(1):15…

## Sheet: Table S3
Table S3: Primer sequences for qPCR
Primer	Sequcence(5'to3')
CDCA8-F	GAAGGGCAGTAGTCGGGTG
CDCA8-R	TCACGGTCGAAGTCTTTCAGA
CENPF-F	CTCTCCCGTCAACAGCGTTC
CENPF-R	GTTGTGCATATTCTTGGCTTGC
TPX2-F	ATGGAACTGGAGGGCTTTTTC
TPX2-R	TGTTGTCAACTGGTTTCAAAGGT
TTK-F	GTGGAGCAGTACCACTAGAAATG
TTK-R	CCCAAGTGAACCGGAAAATGA
CCNB2-F	CCGACGGTGTCCAGTGATTT
CCNB2-R	TGTTGTTTTGGTGGGTTGAACT
TOP2A-F	ACCATTGCAGCCTGTAAATGA
TOP2A-R	GGGCGGAGCAAAATATGTTCC
EXO1-F	TGAGGAAGTATAAAGGGCAGGT
EXO1-R	AGTTTTTCAGCACAAGCAATAGC
18S rRNA-F	GTAACCCGTTGAACCCCATT
18S rRNA-R	CCATCCAATCGGTAGTAGCG

## Sheet: Table S4
Table S4: Microenvironment subtypes of HCC patients in TCGA
ID	Subtype
TCGA-2Y-A9GV	IE/F
TCGA-2Y-A9GX	IE/F
TCGA-2Y-A9H3	IE/F
TCGA-2Y-A9H6	IE/F
TCGA-BC-4073	IE/F
TCGA-BD-A3EP	IE/F
TCGA-CC-A1HT	IE/F
TCGA-CC-A9FV	IE/F
TCGA-DD-A114	IE/F
TCGA-DD-A1EG	IE/F
TCGA-DD-A3A6	IE/F
TCGA-DD-A3A9	IE/F
TCGA-DD-A4NI	IE/F
TCGA-DD-A4NK	IE/F
TCGA-DD-A73C	IE/F
TCGA-DD-AACT	IE/F
TCGA-DD-AACU	IE/F
TCGA-DD-AACY	IE/F
TCGA-DD-AAD1	IE/F
TCGA-DD-AADA	IE/F
TCGA-DD-AADI	IE/F
TCGA-DD-AADK	IE/F
TCGA-DD-AAE7	IE/F
TCGA-DD-AAVR	IE/F
TCGA-DD-AAVV	IE/F
TCGA-DD-AAVX	IE/F
TCGA-ED-A5KG	IE/F
TCGA-ED-A627	IE/F
TCGA-ED-A7XP	IE/F
TCGA-ES-A2HT	IE/F
TCGA-FV-A2QQ	IE/F
TCGA-FV-A495	IE/F
TCGA-G3-A25X	IE/F
TCGA-G3-A3CH	IE/F
TCGA-G3-A3CI	IE/F
TCGA-G3-A3CJ	IE/F
TCGA-G3-A5SJ	IE/F
TCGA-G3-AAV2	IE/F
TCGA-GJ-A3OU	IE/F
TCGA-HP-A5MZ	IE/F
TCGA-HP-A5N0	IE/F
TCGA-K7-A5RF	IE/F
TCGA-K7-A6G5	IE/F
TCGA-MI-A75E	IE/F
TCGA-MR-A520	IE/F
TCGA-O8-A75V	IE/F
TCGA-WQ-AB4B	IE/F
TCGA-WX-AA44	IE/F
TCGA-ZP-A9CV	IE/F
TCGA-ZS-A9CG	IE/F
TCGA-2V-A95S	IE
TCGA-2Y-A9GT	IE
TCGA-2Y-A9GY	IE
TCGA-2Y-A9H0	IE
TCGA-2Y-A9H1	IE
TCGA-2Y-A9H4	IE
TCGA-2Y-A9H8	IE
TCGA-2Y-A9HB	IE
TCGA-3K-AAZ8	IE
TCGA-5R-AA1C	IE
TCGA-BC-4072	IE
TCGA-BC-A10Y	IE
TCGA-BC-A216	IE
TCGA-BC-A217	IE
TCGA-BC-A8YO	IE
TCGA-BW-A5NQ	IE
TCGA-CC-5259	IE
TCGA-CC-A3M9	IE
TCGA-CC-A7IE	IE
TCGA-CC-A7IJ	IE
TCGA-DD-A1EA	IE
TCGA-DD-A1EC	IE
TCGA-DD-A39V	IE
TCGA-DD-A3A1	IE
TCGA-DD-A73A	IE
TCGA-DD-A73F	IE
TCGA-DD-AACB	IE
TCGA-DD-AACC	IE
TCGA-DD-AACF	IE
TCGA-DD-AACG	IE
TCGA-DD-AACI	IE
TCGA-DD-AACL	IE
TCGA-DD-AACO	IE
TCGA-DD-AACZ	IE
TCGA-DD-AADB	IE
TCGA-DD-AADF	IE
TCGA-DD-AADN	IE
TCGA-DD-AADO	IE
TCGA-DD-AADQ	IE
TCGA-DD-AADR	IE
TCGA-DD-AADS	IE
TCGA-DD-AADU	IE
TCGA-DD-AAE2	IE
TCGA-DD-AAE4	IE
TCGA-DD-AAEA	IE
TCGA-DD-AAEB	IE
TCGA-DD-AAEH	IE
TCGA-DD-AAEI	IE
TCGA-DD-AAEK	IE
TCGA-DD-AAVQ	IE
TCGA-EP-A12J	IE
TCGA-EP-A2KA	IE
TCGA-EP-A3JL	IE
TCGA-EP-A3RK	IE
TCGA-FV-A4ZP	IE
TCGA-FV-A4ZQ	IE
TCGA-G3-A25S	IE
TCGA-G3-A3CK	IE
TCGA-G3-A5SK	IE
TCGA-G3-A7M5	IE
TCGA-G3-AAUZ	IE
TCGA-G3-AAV0	IE
TCGA-G3-AAV3	IE
TCGA-K7-A5RG	IE
TCGA-KR-A7K7	IE
TCGA-KR-A7K8	IE
TCGA-LG-A9QD	IE
TCGA-MI-A75C	IE
TCGA-MI-A75H	IE
TCGA-RC-A7S9	IE
TCGA-RG-A7D4	IE
TCGA-UB-A7ME	IE
TCGA-UB-A7MF	IE
TCGA-XR-A8TD	IE
TCGA-ZP-A9CZ	IE
TCGA-2Y-A9GW	F
TCGA-2Y-A9H2	F
TCGA-4R-AA8I	F
TCGA-5R-AA1D	F
TCGA-5R-AAAM	F
TCGA-BC-A10Q	F
TCGA-BC-A10R	F
TCGA-BC-A10S	F
TCGA-BC-A10T	F
TCGA-BC-A10U	F
TCGA-BC-A10W	F
TCGA-BC-A10X	F
TCGA-BC-A110	F
TCGA-BC-A112	F
TCGA-BC-A69H	F
TCGA-BC-A69I	F
TCGA-BD-A3ER	F
TCGA-CC-5258	F
TCGA-CC-5261	F
TCGA-CC-5262	F
TCGA-CC-5263	F
TCGA-DD-A119	F
TCGA-DD-A11C	F
TCGA-DD-A1ED	F
TCGA-DD-A1EE	F
TCGA-DD-A1EI	F
TCGA-DD-A1EJ	F
TCGA-DD-A1EK	F
TCGA-DD-A39X	F
TCGA-DD-A4NA	F
TCGA-DD-A4ND	F
TCGA-DD-A4NH	F
TCGA-DD-A4NJ	F
TCGA-DD-A4NL	F
TCGA-DD-A4NO	F
TCGA-DD-A4NQ	F
TCGA-DD-A4NS	F
TCGA-DD-A4NV	F
TCGA-DD-AAC8	F
TCGA-DD-AAC9	F
TCGA-DD-AACN	F
TCGA-DD-AAD2	F
TCGA-DD-AAD3	F
TCGA-DD-AAD5	F
TCGA-DD-AAE3	F
TCGA-DD-AAEG	F
TCGA-DD-AAVW	F
TCGA-DD-AAW0	F
TCGA-ED-A459	F
TCGA-ED-A4XI	F
TCGA-ED-A66X	F
TCGA-ED-A7XO	F
TCGA-ED-A82E	F
TCGA-EP-A2KC	F
TCGA-FV-A2QR	F
TCGA-FV-A3I1	F
TCGA-FV-A3R3	F
TCGA-G3-A25V	F
TCGA-G3-A25Z	F
TCGA-G3-A3CG	F
TCGA-G3-A5SM	F
TCGA-G3-A7M6	F
TCGA-G3-A7M8	F
TCGA-G3-AAV1	F
TCGA-G3-AAV7	F
TCGA-GJ-A6C0	F
TCGA-GJ-A9DB	F
TCGA-KR-A7K0	F
TCGA-NI-A4U2	F
TCGA-NI-A8LF	F
TCGA-PD-A5DF	F
TCGA-T1-A6J8	F
TCGA-UB-A7MD	F
TCGA-UB-AA0U	F
TCGA-UB-AA0V	F
TCGA-WX-AA46	F
TCGA-XR-A8TE	F
TCGA-XR-A8TG	F
TCGA-YA-A8S7	F
TCGA-ZP-A9CY	F
TCGA-ZP-A9D0	F
TCGA-ZP-A9D1	F
TCGA-ZP-A9D2	F
TCGA-ZS-A9CD	F
TCGA-2Y-A9GS	D
TCGA-2Y-A9GU	D
TCGA-2Y-A9GZ	D
TCGA-2Y-A9H5	D
TCGA-2Y-A9H7	D
TCGA-2Y-A9H9	D
TCGA-2Y-A9HA	D
TCGA-5C-A9VG	D
TCGA-5C-A9VH	D
TCGA-BC-A10Z	D
TCGA-BC-A3KF	D
TCGA-BC-A3KG	D
TCGA-BC-A5W4	D
TCGA-BD-A2L6	D
TCGA-BW-A5NO	D
TCGA-BW-A5NP	D
TCGA-CC-5260	D
TCGA-CC-5264	D
TCGA-CC-A123	D
TCGA-CC-A3MA	D
TCGA-CC-A3MB	D
TCGA-CC-A3MC	D
TCGA-CC-A5UC	D
TCGA-CC-A5UD	D
TCGA-CC-A5UE	D
TCGA-CC-A7IF	D
TCGA-CC-A7IG	D
TCGA-CC-A7IH	D
TCGA-CC-A7II	D
TCGA-CC-A7IK	D
TCGA-CC-A7IL	D
TCGA-CC-A8HS	D
TCGA-CC-A8HT	D
TCGA-CC-A8HU	D
TCGA-CC-A8HV	D
TCGA-CC-A9FS	D
TCGA-CC-A9FU	D
TCGA-CC-A9FW	D
TCGA-DD-A113	D
TCGA-DD-A115	D
TCGA-DD-A116	D
TCGA-DD-A118	D
TCGA-DD-A11A	D
TCGA-DD-A11B	D
TCGA-DD-A11D	D
TCGA-DD-A1EB	D
TCGA-DD-A1EF	D
TCGA-DD-A1EH	D
TCGA-DD-A1EL	D
TCGA-DD-A39W	D
TCGA-DD-A39Y	D
TCGA-DD-A39Z	D
TCGA-DD-A3A2	D
TCGA-DD-A3A3	D
TCGA-DD-A3A4	D
TCGA-DD-A3A5	D
TCGA-DD-A3A7	D
TCGA-DD-A3A8	D
TCGA-DD-A4NE	D
TCGA-DD-A4NF	D
TCGA-DD-A4NG	D
TCGA-DD-A4NN	D
TCGA-DD-A4NP	D
TCGA-DD-A73B	D
TCGA-DD-A73D	D
TCGA-DD-A73E	D
TCGA-DD-A73G	D
TCGA-DD-AACE	D
TCGA-DD-AACH	D
TCGA-DD-AACJ	D
TCGA-DD-AACK	D
TCGA-DD-AACP	D
TCGA-DD-AACQ	D
TCGA-DD-AACS	D
TCGA-DD-AACV	D
TCGA-DD-AACW	D
TCGA-DD-AACX	D
TCGA-DD-AAD0	D
TCGA-DD-AAD6	D
TCGA-DD-AAD8	D
TCGA-DD-AADC	D
TCGA-DD-AADD	D
TCGA-DD-AADG	D
TCGA-DD-AADJ	D
TCGA-DD-AADL	D
TCGA-DD-AADM	D
TCGA-DD-AADP	D
TCGA-DD-AADV	D
TCGA-DD-AADW	D
TCGA-DD-AADY	D
TCGA-DD-AAE0	D
TCGA-DD-AAE1	D
TCGA-DD-AAE6	D
TCGA-DD-AAE9	D
TCGA-DD-AAED	D
TCGA-DD-AAEE	D
TCGA-DD-AAVP	D
TCGA-DD-AAVS	D
TCGA-DD-AAVU	D
TCGA-DD-AAVY	D
TCGA-DD-AAVZ	D
TCGA-DD-AAW1	D
TCGA-DD-AAW2	D
TCGA-DD-AAW3	D
TCGA-ED-A66Y	D
TCGA-ED-A7PX	D
TCGA-ED-A7PY	D
TCGA-ED-A7PZ	D
TCGA-ED-A8O5	D
TCGA-ED-A8O6	D
TCGA-EP-A26S	D
TCGA-EP-A2KB	D
TCGA-ES-A2HS	D
TCGA-FV-A23B	D
TCGA-FV-A3R2	D
TCGA-FV-A496	D
TCGA-G3-A25T	D
TCGA-G3-A25U	D
TCGA-G3-A25Y	D
TCGA-G3-A5SI	D
TCGA-G3-A5SL	D
TCGA-G3-A6UC	D
TCGA-G3-A7M7	D
TCGA-G3-A7M9	D
TCGA-G3-AAV4	D
TCGA-G3-AAV5	D
TCGA-G3-AAV6	D
TCGA-LG-A6GG	D
TCGA-LG-A9QC	D
TCGA-MI-A75G	D
TCGA-MI-A75I	D
TCGA-QA-A7B7	D
TCGA-RC-A6M3	D
TCGA-RC-A6M4	D
TCGA-RC-A6M6	D
TCGA-RC-A7SB	D
TCGA-RC-A7SF	D
TCGA-RC-A7SH	D
TCGA-RC-A7SK	D
TCGA-UB-A7MB	D
TCGA-UB-A7MC	D
TCGA-WJ-A86L	D
TCGA-WQ-A9G7	D
TCGA-WX-AA47	D
TCGA-XR-A8TC	D
TCGA-XR-A8TF	D
TCGA-ZP-A9D4	D
TCGA-ZS-A9CE	D

## Sheet: Table S5
Table S5: Immune subtypes of HCC patients in TCGA
ID	Subtypes
TCGA-BC-A216	C1
TCGA-G3-A25T	C1
TCGA-G3-AAV6	C1
TCGA-CC-A9FU	C1
TCGA-DD-AACP	C1
TCGA-RC-A6M3	C1
TCGA-CC-A3MA	C1
TCGA-CC-A7IG	C1
TCGA-G3-A5SJ	C1
TCGA-WQ-A9G7	C1
TCGA-CC-A5UC	C1
TCGA-RC-A6M6	C1
TCGA-BC-A10T	C1
TCGA-CC-A7II	C1
TCGA-DD-AAE0	C1
TCGA-CC-5264	C1
TCGA-DD-AA3A	C1
TCGA-DD-AADW	C1
TCGA-G3-A7M9	C1
TCGA-K7-AAU7	C1
TCGA-DD-A1EI	C1
TCGA-ED-A7PX	C1
TCGA-DD-AADB	C2
TCGA-DD-AADN	C2
TCGA-ZP-A9CZ	C2
TCGA-CC-A7IJ	C2
TCGA-DD-A1EG	C2
TCGA-DD-AACZ	C2
TCGA-G3-A25Y	C2
TCGA-UB-A7MF	C2
TCGA-XR-A8TD	C2
TCGA-CC-A7IE	C2
TCGA-2V-A95S	C2
TCGA-BC-4073	C2
TCGA-BC-A217	C2
TCGA-DD-A4NR	C2
TCGA-DD-A73F	C2
TCGA-ED-A7XO	C2
TCGA-EP-A2KA	C2
TCGA-5C-AAPD	C2
TCGA-BW-A5NQ	C2
TCGA-CC-A3M9	C2
TCGA-DD-AADI	C2
TCGA-DD-AADO	C2
TCGA-DD-AAE4	C2
TCGA-ED-A5KG	C2
TCGA-CC-5262	C2
TCGA-DD-AACL	C2
TCGA-EP-A3JL	C2
TCGA-2Y-A9H8	C2
TCGA-DD-A39V	C2
TCGA-FV-A4ZQ	C2
TCGA-G3-A25X	C2
TCGA-KR-A7K7	C2
TCGA-ZP-A9D2	C2
TCGA-2Y-A9GY	C2
TCGA-DD-A114	C2
TCGA-EP-A3RK	C2
TCGA-G3-AAUZ	C2
TCGA-2Y-A9H0	C2
TCGA-DD-AACC	C2
TCGA-DD-AAVQ	C2
TCGA-K7-A5RG	C2
TCGA-RG-A7D4	C2
TCGA-CC-A1HT	C2
TCGA-DD-AACB	C2
TCGA-FV-A495	C2
TCGA-2Y-A9GV	C3
TCGA-BC-A3KF	C3
TCGA-CC-5261	C3
TCGA-CC-A7IH	C3
TCGA-DD-A1EF	C3
TCGA-DD-A4NN	C3
TCGA-ED-A627	C3
TCGA-ED-A7PY	C3
TCGA-FV-A2QR	C3
TCGA-FV-A3R3	C3
TCGA-GJ-A3OU	C3
TCGA-2Y-A9GX	C3
TCGA-2Y-A9H3	C3
TCGA-2Y-A9H6	C3
TCGA-CC-A3MC	C3
TCGA-CC-A9FS	C3
TCGA-DD-A3A2	C3
TCGA-DD-A4NA	C3
TCGA-DD-AAD1	C3
TCGA-DD-AAEH	C3
TCGA-G3-A7M6	C3
TCGA-UB-A7ME	C3
TCGA-ZP-A9D1	C3
TCGA-2Y-A9GU	C3
TCGA-BC-A10X	C3
TCGA-CC-A8HS	C3
TCGA-DD-A1EH	C3
TCGA-DD-A3A7	C3
TCGA-DD-A4NI	C3
TCGA-DD-A4NL	C3
TCGA-DD-AACA	C3
TCGA-DD-AACI	C3
TCGA-DD-AADA	C3
TCGA-DD-AADY	C3
TCGA-DD-AAVS	C3
TCGA-ED-A66X	C3
TCGA-ED-A8O5	C3
TCGA-G3-A5SL	C3
TCGA-LG-A6GG	C3
TCGA-RC-A6M5	C3
TCGA-WX-AA46	C3
TCGA-XR-A8TG	C3
TCGA-ZS-A9CG	C3
TCGA-2Y-A9GZ	C3
TCGA-5R-AA1D	C3
TCGA-BC-A110	C3
TCGA-CC-5260	C3
TCGA-DD-A11B	C3
TCGA-DD-A1EA	C3
TCGA-DD-A1ED	C3
TCGA-DD-A1EK	C3
TCGA-DD-A4NO	C3
TCGA-DD-AACT	C3
TCGA-DD-AADK	C3
TCGA-DD-AAE7	C3
TCGA-DD-AAEK	C3
TCGA-DD-AAVV	C3
TCGA-DD-AAVW	C3
TCGA-ED-A8O6	C3
TCGA-EP-A2KB	C3
TCGA-G3-A25V	C3
TCGA-HP-A5MZ	C3
TCGA-HP-A5N0	C3
TCGA-2Y-A9GW	C3
TCGA-2Y-A9H2	C3
TCGA-2Y-A9H7	C3
TCGA-BC-A69I	C3
TCGA-CC-5259	C3
TCGA-CC-A9FW	C3
TCGA-DD-A39X	C3
TCGA-DD-A4NH	C3
TCGA-DD-AACN	C3
TCGA-DD-AAD2	C3
TCGA-DD-AADP	C3
TCGA-DD-AADU	C3
TCGA-DD-AAEB	C3
TCGA-KR-A7K8	C3
TCGA-MR-A8JO	C3
TCGA-O8-A75V	C3
TCGA-WX-AA44	C3
TCGA-BW-A5NP	C3
TCGA-DD-A39W	C3
TCGA-DD-A4NG	C3
TCGA-DD-A73C	C3
TCGA-FV-A23B	C3
TCGA-FV-A3I1	C3
TCGA-G3-A3CH	C3
TCGA-NI-A8LF	C3
TCGA-BC-4072	C3
TCGA-BC-A10U	C3
TCGA-CC-A9FV	C3
TCGA-DD-A3A9	C3
TCGA-DD-A4ND	C3
TCGA-DD-A4NJ	C3
TCGA-DD-A73A	C3
TCGA-DD-AAC9	C3
TCGA-DD-AADJ	C3
TCGA-DD-AAVR	C3
TCGA-ED-A82E	C3
TCGA-GJ-A9DB	C3
TCGA-MI-A75E	C3
TCGA-5R-AAAM	C3
TCGA-BC-A10S	C3
TCGA-DD-A4NK	C3
TCGA-DD-AAD3	C3
TCGA-DD-AAW0	C3
TCGA-FV-A2QQ	C3
TCGA-G3-A3CI	C3
TCGA-RC-A7SF	C3
TCGA-ZP-A9D0	C3
TCGA-BC-A10R	C3
TCGA-BD-A3EP	C3
TCGA-DD-A115	C3
TCGA-DD-A118	C3
TCGA-DD-A1EC	C3
TCGA-DD-A4NS	C3
TCGA-DD-A4NV	C3
TCGA-ES-A2HS	C3
TCGA-XR-A8TE	C3
TCGA-XR-A8TF	C3
TCGA-ZS-A9CD	C3
TCGA-2Y-A9H5	C3
TCGA-DD-A113	C3
TCGA-DD-A11C	C3
TCGA-DD-A4NB	C3
TCGA-DD-A73E	C3
TCGA-DD-AAE2	C3
TCGA-DD-AAVP	C3
TCGA-ED-A97K	C3
TCGA-FV-A496	C3
TCGA-G3-A5SM	C3
TCGA-G3-AAV0	C3
TCGA-G3-AAV3	C3
TCGA-UB-AA0U	C3
TCGA-UB-AA0V	C3
TCGA-2Y-A9HA	C4
TCGA-5C-A9VH	C4
TCGA-CC-A7IK	C4
TCGA-DD-AACE	C4
TCGA-DD-AAE1	C4
TCGA-G3-A6UC	C4
TCGA-G3-AAV7	C4
TCGA-MI-A75G	C4
TCGA-RC-A7SH	C4
TCGA-WX-AA47	C4
TCGA-2Y-A9GS	C4
TCGA-2Y-A9H9	C4
TCGA-BC-A10W	C4
TCGA-BC-A112	C4
TCGA-CC-A5UD	C4
TCGA-CC-A8HV	C4
TCGA-DD-A39Y	C4
TCGA-DD-A4NF	C4
TCGA-DD-A4NP	C4
TCGA-DD-AACW	C4
TCGA-DD-AADR	C4
TCGA-DD-AAEG	C4
TCGA-DD-AAW1	C4
TCGA-ED-A7PZ	C4
TCGA-EP-A26S	C4
TCGA-EP-A2KC	C4
TCGA-ES-A2HT	C4
TCGA-G3-A5SK	C4
TCGA-G3-AAV5	C4
TCGA-MR-A520	C4
TCGA-ZP-A9CV	C4
TCGA-ZP-A9D4	C4
TCGA-ZS-A9CE	C4
TCGA-2Y-A9HB	C4
TCGA-4R-AA8I	C4
TCGA-BC-A10Z	C4
TCGA-BC-A5W4	C4
TCGA-CC-5258	C4
TCGA-DD-A11A	C4
TCGA-DD-A3A5	C4
TCGA-DD-A73G	C4
TCGA-DD-AACV	C4
TCGA-DD-AADS	C4
TCGA-DD-AAEE	C4
TCGA-DD-AAVU	C4
TCGA-G3-A7M8	C4
TCGA-LG-A9QD	C4
TCGA-MI-A75H	C4
TCGA-RC-A7S9	C4
TCGA-UB-A7MB	C4
TCGA-YA-A8S7	C4
TCGA-BC-A8YO	C4
TCGA-CC-A3MB	C4
TCGA-CC-A5UE	C4
TCGA-CC-A7IF	C4
TCGA-DD-A119	C4
TCGA-DD-A73D	C4
TCGA-DD-AACD	C4
TCGA-DD-AACY	C4
TCGA-DD-AAD0	C4
TCGA-DD-AAD6	C4
TCGA-ED-A459	C4
TCGA-G3-A5SI	C4
TCGA-G3-A7M5	C4
TCGA-KR-A7K0	C4
TCGA-MI-A75I	C4
TCGA-ZS-A9CF	C4
TCGA-BW-A5NO	C4
TCGA-DD-A1EB	C4
TCGA-DD-A4NE	C4
TCGA-DD-AAC8	C4
TCGA-DD-AACQ	C4
TCGA-DD-AACS	C4
TCGA-DD-AACX	C4
TCGA-DD-AADG	C4
TCGA-ED-A4XI	C4
TCGA-ED-A7XP	C4
TCGA-G3-A25S	C4
TCGA-G3-A25Z	C4
TCGA-XR-A8TC	C4
TCGA-2Y-A9H4	C4
TCGA-5R-AA1C	C4
TCGA-CC-A123	C4
TCGA-CC-A8HT	C4
TCGA-DD-A3A4	C4
TCGA-DD-AADF	C4
TCGA-DD-AADL	C4
TCGA-DD-AAED	C4
TCGA-G3-A3CJ	C4
TCGA-LG-A9QC	C4
TCGA-MI-A75C	C4
TCGA-RC-A6M4	C4
TCGA-BC-A3KG	C4
TCGA-DD-A3A8	C4
TCGA-DD-A4NQ	C4
TCGA-DD-AACH	C4
TCGA-DD-AACJ	C4
TCGA-DD-AACU	C4
TCGA-DD-AADQ	C4
TCGA-DD-AAE3	C4
TCGA-DD-AAE6	C4
TCGA-DD-AAEI	C4
TCGA-DD-AAVZ	C4
TCGA-DD-AAW2	C4
TCGA-EP-A12J	C4
TCGA-G3-A7M7	C4
TCGA-G3-AAV4	C4
TCGA-QA-A7B7	C4
TCGA-UB-A7MD	C4
TCGA-2Y-A9H1	C4
TCGA-BC-A10Y	C4
TCGA-DD-A1EE	C4
TCGA-DD-A1EL	C4
TCGA-DD-A39Z	C4
TCGA-DD-A3A3	C4
TCGA-DD-A73B	C4
TCGA-DD-AACG	C4
TCGA-DD-AACK	C4
TCGA-DD-AAE9	C4
TCGA-DD-AAEA	C4
TCGA-DD-AAVX	C4
TCGA-ED-A66Y	C4
TCGA-FV-A4ZP	C4
TCGA-G3-AAV2	C4
TCGA-K7-A5RF	C4
TCGA-K7-A6G5	C4
TCGA-PD-A5DF	C4
TCGA-UB-A7MC	C4
TCGA-WQ-AB4B	C4
TCGA-3K-AAZ8	C4
TCGA-5C-A9VG	C4
TCGA-CC-A7IL	C4
TCGA-CC-A8HU	C4
TCGA-DD-A116	C4
TCGA-DD-A1EJ	C4
TCGA-DD-A3A1	C4
TCGA-DD-AAD8	C4
TCGA-DD-AADC	C4
TCGA-DD-AADD	C4
TCGA-DD-AADM	C4
TCGA-FV-A3R2	C4
TCGA-G3-A3CK	C4
TCGA-G3-AAV1	C4
TCGA-WJ-A86L	C4
TCGA-ZP-A9CY	C4
TCGA-BC-A69H	C4
TCGA-BD-A2L6	C4
TCGA-CC-5263	C4
TCGA-DD-A11D	C4
TCGA-DD-AACF	C4
TCGA-DD-AACO	C4
TCGA-DD-AAD5	C4
TCGA-DD-AADV	C4
TCGA-DD-AAVY	C4
TCGA-DD-AAW3	C4
TCGA-G3-A25U	C4
TCGA-NI-A4U2	C4
TCGA-RC-A7SB	C4
TCGA-RC-A7SK	C4
TCGA-2Y-A9GT	C6

## Sheet: Table S6
Table S6: TP53 mutation status of HCC patients in TCGA
ID	p53
TCGA-DD-AAE4	Wild
TCGA-DD-A4NI	Wild
TCGA-G3-AAV3	Wild
TCGA-UB-A7MA	Wild
TCGA-BC-A112	Wild
TCGA-CC-A123	Wild
TCGA-ED-A66X	Wild
TCGA-DD-A1EK	Wild
TCGA-DD-AADM	Wild
TCGA-MR-A8JO	Wild
TCGA-DD-A4NJ	Wild
TCGA-EP-A2KB	Wild
TCGA-G3-A25X	Wild
TCGA-DD-AAD1	Wild
TCGA-G3-A3CK	Wild
TCGA-DD-AACA	Wild
TCGA-5C-A9VH	Wild
TCGA-FV-A23B	Wild
TCGA-DD-AADR	Wild
TCGA-MI-A75E	Wild
TCGA-DD-A11D	Wild
TCGA-CC-5262	Wild
TCGA-ES-A2HT	Wild
TCGA-DD-AAW0	Wild
TCGA-G3-A3CI	Wild
TCGA-DD-A39Y	Wild
TCGA-DD-AAD6	Wild
TCGA-ED-A4XI	Wild
TCGA-HP-A5MZ	Wild
TCGA-DD-A4NO	Wild
TCGA-BC-A10W	Wild
TCGA-LG-A9QC	Wild
TCGA-DD-A11C	Wild
TCGA-DD-AAVZ	Wild
TCGA-DD-A1EF	Wild
TCGA-KR-A7K8	Wild
TCGA-ED-A7PX	Wild
TCGA-DD-AADK	Wild
TCGA-BW-A5NO	Wild
TCGA-DD-A39W	Wild
TCGA-GJ-A9DB	Wild
TCGA-DD-A1EA	Wild
TCGA-ES-A2HS	Wild
TCGA-G3-A3CJ	Wild
TCGA-2Y-A9GZ	Wild
TCGA-DD-A4NG	Wild
TCGA-RC-A6M5	Wild
TCGA-2Y-A9H0	Wild
TCGA-DD-A11B	Wild
TCGA-5R-AA1C	Wild
TCGA-ED-A8O6	Wild
TCGA-BC-A10S	Wild
TCGA-CC-A9FV	Wild
TCGA-DD-AAEB	Wild
TCGA-PD-A5DF	Wild
TCGA-5R-AA1D	Wild
TCGA-DD-AACH	Wild
TCGA-BW-A5NP	Wild
TCGA-G3-AAV0	Wild
TCGA-DD-A73F	Wild
TCGA-DD-A4NN	Wild
TCGA-UB-AA0V	Wild
TCGA-DD-AADO	Wild
TCGA-DD-AAVY	Wild
TCGA-FV-A3R3	Wild
TCGA-DD-A4NS	Wild
TCGA-MI-A75H	Wild
TCGA-DD-AAEG	Wild
TCGA-XR-A8TD	Wild
TCGA-DD-AACY	Wild
TCGA-CC-A9FU	Wild
TCGA-KR-A7K7	Wild
TCGA-G3-A25Y	Wild
TCGA-BC-A3KF	Wild
TCGA-BC-A10Z	Wild
TCGA-UB-AA0U	Wild
TCGA-DD-AAEE	Wild
TCGA-ZP-A9D0	Wild
TCGA-DD-A1EG	Wild
TCGA-CC-A7IL	Wild
TCGA-RC-A6M4	Wild
TCGA-DD-AAE2	Wild
TCGA-DD-AADF	Wild
TCGA-DD-AACW	Wild
TCGA-FV-A3I0	Wild
TCGA-2Y-A9H1	Wild
TCGA-DD-AAD2	Wild
TCGA-G3-A5SL	Wild
TCGA-2Y-A9GV	Wild
TCGA-CC-A5UC	Wild
TCGA-DD-AAVQ	Wild
TCGA-DD-A39V	Wild
TCGA-DD-A3A1	Wild
TCGA-DD-A4NR	Wild
TCGA-DD-AAC9	Wild
TCGA-ZS-A9CF	Wild
TCGA-DD-A39Z	Wild
TCGA-G3-A7M5	Wild
TCGA-ZS-A9CE	Wild
TCGA-DD-A73B	Wild
TCGA-DD-A3A3	Wild
TCGA-DD-AAEK	Wild
TCGA-DD-A4ND	Wild
TCGA-2Y-A9H7	Wild
TCGA-RC-A7S9	Wild
TCGA-G3-A25S	Wild
TCGA-DD-AAW2	Wild
TCGA-2Y-A9H6	Wild
TCGA-2Y-A9GW	Wild
TCGA-DD-A73D	Wild
TCGA-DD-A115	Wild
TCGA-XR-A8TF	Wild
TCGA-DD-AADU	Wild
TCGA-DD-AAE1	Wild
TCGA-2Y-A9HB	Wild
TCGA-BD-A2L6	Wild
TCGA-DD-A3A9	Wild
TCGA-KR-A7K2	Wild
TCGA-ED-A66Y	Wild
TCGA-DD-AAE3	Wild
TCGA-G3-AAV6	Wild
TCGA-ED-A97K	Wild
TCGA-DD-AAVW	Wild
TCGA-EP-A3RK	Wild
TCGA-CC-A7IF	Wild
TCGA-ZS-A9CD	Wild
TCGA-DD-A1ED	Wild
TCGA-EP-A12J	Wild
TCGA-DD-A1EJ	Wild
TCGA-G3-AAV2	Wild
TCGA-DD-AADY	Wild
TCGA-DD-AADP	Wild
TCGA-BC-A69I	Wild
TCGA-5C-A9VG	Wild
TCGA-BC-A110	Wild
TCGA-DD-A4NL	Wild
TCGA-BC-A10Q	Wild
TCGA-2Y-A9GU	Wild
TCGA-ZP-A9CV	Wild
TCGA-DD-A113	Wild
TCGA-2Y-A9GT	Wild
TCGA-CC-A3MC	Wild
TCGA-DD-A73A	Wild
TCGA-DD-AADG	Wild
TCGA-FV-A2QR	Wild
TCGA-3K-AAZ8	Wild
TCGA-CC-5261	Wild
TCGA-2Y-A9H5	Wild
TCGA-G3-A25T	Wild
TCGA-DD-AACD	Wild
TCGA-5R-AAAM	Wild
TCGA-EP-A3JL	Wild
TCGA-DD-A73G	Wild
TCGA-DD-A73C	Wild
TCGA-MR-A520	Wild
TCGA-RC-A6M3	Wild
TCGA-WX-AA47	Wild
TCGA-DD-A3A4	Wild
TCGA-DD-AADQ	Wild
TCGA-DD-AAD0	Wild
TCGA-DD-A3A6	Wild
TCGA-HP-A5N0	Wild
TCGA-XR-A8TC	Wild
TCGA-DD-AACK	Wild
TCGA-MI-A75C	Wild
TCGA-DD-AACP	Wild
TCGA-DD-AACT	Wild
TCGA-DD-A73E	Wild
TCGA-BC-4072	Wild
TCGA-BC-4073	Wild
TCGA-DD-AAC8	Wild
TCGA-DD-AADJ	Wild
TCGA-2Y-A9H9	Wild
TCGA-ED-A5KG	Wild
TCGA-DD-AACO	Wild
TCGA-DD-A4NV	Wild
TCGA-DD-A39X	Wild
TCGA-EP-A2KA	Wild
TCGA-DD-A1EC	Wild
TCGA-BD-A3ER	Wild
TCGA-GJ-A6C0	Wild
TCGA-CC-A9FW	Wild
TCGA-DD-A119	Wild
TCGA-FV-A495	Wild
TCGA-DD-A1EH	Wild
TCGA-DD-AAEH	Wild
TCGA-DD-A4NE	Wild
TCGA-DD-AACX	Wild
TCGA-DD-AACC	Wild
TCGA-G3-A5SK	Wild
TCGA-CC-5264	Wild
TCGA-G3-A7M7	Wild
TCGA-G3-AAUZ	Wild
TCGA-DD-AACI	Wild
TCGA-2V-A95S	Wild
TCGA-DD-A4NH	Wild
TCGA-WX-AA46	Wild
TCGA-2Y-A9H2	Wild
TCGA-DD-AAW3	Wild
TCGA-ED-A82E	Wild
TCGA-DD-A4NP	Wild
TCGA-G3-A6UC	Wild
TCGA-FV-A2QQ	Wild
TCGA-ZP-A9D4	Wild
TCGA-G3-A5SI	Wild
TCGA-ED-A7PY	Wild
TCGA-EP-A2KC	Wild
TCGA-BC-A10X	Wild
TCGA-CC-A7IH	Wild
TCGA-DD-A3A8	Wild
TCGA-DD-A116	Wild
TCGA-DD-AAE9	Wild
TCGA-DD-AAVP	Wild
TCGA-G3-AAV5	Wild
TCGA-G3-A3CG	Wild
TCGA-CC-5260	Wild
TCGA-DD-A4NK	Wild
TCGA-DD-A3A5	Wild
TCGA-NI-A4U2	Wild
TCGA-DD-A4NF	Wild
TCGA-DD-AADI	Wild
TCGA-DD-A4NA	Wild
TCGA-BC-A10T	Wild
TCGA-DD-AA3A	Wild
TCGA-CC-A7IE	Wild
TCGA-DD-AAVS	Wild
TCGA-DD-AAE7	Wild
TCGA-BC-A3KG	Wild
TCGA-DD-A3A2	Wild
TCGA-DD-AAVR	Wild
TCGA-DD-AACN	Wild
TCGA-2Y-A9GX	Wild
TCGA-RC-A7SF	Wild
TCGA-G3-A3CH	Wild
TCGA-ZP-A9CZ	Wild
TCGA-KR-A7K0	Wild
TCGA-BC-A10Y	Wild
TCGA-ED-A8O5	Wild
TCGA-CC-A9FS	Wild
TCGA-ED-A627	Wild
TCGA-XR-A8TE	Wild
TCGA-K7-A5RF	Wild
TCGA-ZP-A9D1	Wild
TCGA-2Y-A9H3	Wild
TCGA-DD-A4NB	Wild
TCGA-EP-A26S	Wild
TCGA-DD-AAVX	Wild
TCGA-LG-A6GG	Wild
TCGA-UB-A7ME	Wild
TCGA-DD-AACJ	Wild
TCGA-LG-A9QD	Wild
TCGA-ZS-A9CG	Wild
TCGA-K7-A6G5	Wild
TCGA-DD-AADS	Wild
TCGA-DD-AAW1	Wild
TCGA-DD-A118	Wild
TCGA-DD-AADA	Wild
TCGA-G3-AAV1	Wild
TCGA-O8-A75V	Wild
TCGA-ZP-A9CY	Wild
TCGA-G3-A7M8	Wild
TCGA-CC-A3M9	Mutation
TCGA-UB-A7MF	Mutation
TCGA-BC-A10U	Mutation
TCGA-BC-A5W4	Mutation
TCGA-FV-A3I1	Mutation
TCGA-WQ-A9G7	Mutation
TCGA-QA-A7B7	Mutation
TCGA-CC-A8HT	Mutation
TCGA-FV-A4ZP	Mutation
TCGA-CC-5258	Mutation
TCGA-DD-A4NQ	Mutation
TCGA-G3-A5SM	Mutation
TCGA-2Y-A9GY	Mutation
TCGA-DD-AAVV	Mutation
TCGA-DD-A1EB	Mutation
TCGA-DD-AAVU	Mutation
TCGA-DD-AADB	Mutation
TCGA-BC-A216	Mutation
TCGA-DD-AADL	Mutation
TCGA-UB-A7MD	Mutation
TCGA-FV-A3R2	Mutation
TCGA-BW-A5NQ	Mutation
TCGA-4R-AA8I	Mutation
TCGA-G3-A25V	Mutation
TCGA-DD-AADD	Mutation
TCGA-WX-AA44	Mutation
TCGA-YA-A8S7	Mutation
TCGA-CC-A8HV	Mutation
TCGA-DD-AAED	Mutation
TCGA-DD-AAEI	Mutation
TCGA-UB-A7MC	Mutation
TCGA-FV-A4ZQ	Mutation
TCGA-DD-AAD5	Mutation
TCGA-K7-A5RG	Mutation
TCGA-K7-AAU7	Mutation
TCGA-ED-A7XP	Mutation
TCGA-2Y-A9HA	Mutation
TCGA-MI-A75I	Mutation
TCGA-CC-A8HU	Mutation
TCGA-BC-A10R	Mutation
TCGA-CC-A1HT	Mutation
TCGA-ED-A7XO	Mutation
TCGA-BD-A3EP	Mutation
TCGA-CC-5259	Mutation
TCGA-DD-AADC	Mutation
TCGA-NI-A8LF	Mutation
TCGA-MI-A75G	Mutation
TCGA-CC-A7IK	Mutation
TCGA-G3-A5SJ	Mutation
TCGA-RC-A7SB	Mutation
TCGA-DD-AADN	Mutation
TCGA-CC-A5UE	Mutation
TCGA-DD-AACZ	Mutation
TCGA-2Y-A9H8	Mutation
TCGA-BC-A217	Mutation
TCGA-FV-A496	Mutation
TCGA-CC-A3MB	Mutation
TCGA-G3-A7M6	Mutation
TCGA-CC-5263	Mutation
TCGA-DD-A1EE	Mutation
TCGA-GJ-A3OU	Mutation
TCGA-G3-A25U	Mutation
TCGA-G3-AAV7	Mutation
TCGA-2Y-A9H4	Mutation
TCGA-ZP-A9D2	Mutation
TCGA-DD-AAEA	Mutation
TCGA-RG-A7D4	Mutation
TCGA-DD-AAD8	Mutation
TCGA-G3-AAV4	Mutation
TCGA-ED-A459	Mutation
TCGA-DD-AACU	Mutation
TCGA-CC-A8HS	Mutation
TCGA-DD-A1EL	Mutation
TCGA-WQ-AB4B	Mutation
TCGA-DD-A11A	Mutation
TCGA-DD-A114	Mutation
TCGA-5C-AAPD	Mutation
TCGA-T1-A6J8	Mutation
TCGA-XR-A8TG	Mutation
TCGA-RC-A6M6	Mutation
TCGA-BC-A69H	Mutation
TCGA-G3-A25Z	Mutation
TCGA-DD-AAD3	Mutation
TCGA-DD-AACS	Mutation
TCGA-2Y-A9GS	Mutation
TCGA-BC-A8YO	Mutation
TCGA-CC-A5UD	Mutation
TCGA-DD-AACB	Mutation
TCGA-DD-AADV	Mutation
TCGA-DD-AACV	Mutation
TCGA-RC-A7SK	Mutation
TCGA-DD-AAE6	Mutation
TCGA-DD-AACG	Mutation
TCGA-DD-AACL	Mutation
TCGA-CC-A7IG	Mutation
TCGA-CC-A7IJ	Mutation
TCGA-RC-A7SH	Mutation
TCGA-WJ-A86L	Mutation
TCGA-CC-A7II	Mutation
TCGA-CC-A3MA	Mutation
TCGA-DD-AACQ	Mutation
TCGA-DD-AADW	Mutation
TCGA-DD-A1EI	Mutation
TCGA-UB-A7MB	Mutation
TCGA-DD-AACF	Mutation
TCGA-DD-A3A7	Mutation
TCGA-DD-AACE	Mutation
TCGA-ED-A7PZ	Mutation
TCGA-G3-A7M9	Mutation
TCGA-DD-AAE0	Mutation

## Sheet: Table S7
Table S7: Intratumor heterogeneity score, proliferation score and Homologous Recombination Defects (HRD) score of HCC patients in TCGA-LIHC cohort
ID	Intratumor Heterogeneity	Proliferation	HRD
TCGA-CC-A7IG	0.44	0.3742	63
TCGA-DD-AACH	0.05	0.5027	52
TCGA-NI-A8LF	0.04	-1.1354	51
TCGA-DD-A11A	0.21	-0.4288	46
TCGA-ED-A97K	0.1	-0.5578	46
TCGA-FV-A496	0.26	-1.0684	43
TCGA-RC-A6M6	0.11	0.356	42
TCGA-ED-A459	0.34	0.0836	42
TCGA-DD-AAE6	0.04	0.0922	41
TCGA-UB-AA0U	0.12	0.0811	41
TCGA-DD-A11C	0.25	0.0761	40
TCGA-2Y-A9H8	0.1	-0.118	40
TCGA-DD-AADC	0.02	0.6055	39
TCGA-CC-A8HV	0.2	-0.1171	39
TCGA-DD-AADF	0.11	-0.1442	39
TCGA-ZS-A9CF	0.25	0.203	38
TCGA-DD-A73B	0.02	0.0981	38
TCGA-DD-AADO	0.01	-0.6283	38
TCGA-CC-A3M9	0.44	0.9553	37
TCGA-DD-AADW	0.22	0.3407	37
TCGA-ED-A7PX	0.13	-0.2386	36
TCGA-UB-A7ME	0.34	-0.3046	36
TCGA-CC-A3MA	0.08	0.4227	35
TCGA-CC-5263	0.14	0.8563	34
TCGA-CC-A5UE	0.51	0.3765	34
TCGA-CC-A8HU	0.18	0.3733	34
TCGA-BC-A217	0.27	0.3042	34
TCGA-DD-AAD5	0.19	0.2055	34
TCGA-WQ-A9G7	0.14	0.184	34
TCGA-DD-A4NN	0.23	0.0731	34
TCGA-2Y-A9H2	0.14	-0.1801	34
TCGA-BC-A3KF	0.05	-0.5595	34
TCGA-DD-A1EL	0.21	0.3341	33
TCGA-DD-AACS	0.04	-0.0257	33
TCGA-BC-A10T	0.04	-0.3205	33
TCGA-G3-A5SI	0.07	0.402	32
TCGA-G3-A25Y	0.11	0.0962	32
TCGA-DD-AAEE	0.11	-0.3948	32
TCGA-DD-A3A7	0.06	-0.6472	32
TCGA-G3-A7M9	0.45	0.9522	31
TCGA-CC-A7IJ	0.24	0.9495	31
TCGA-CC-A9FU	0.14	0.2747	31
TCGA-DD-A113	0.36	0.0092	31
TCGA-DD-AADM	0.07	-0.5065	31
TCGA-ZP-A9CZ	0.12	0.3081	30
TCGA-DD-AADY	0.02	-0.5862	30
TCGA-BC-A5W4	0.01	-1.1808	30
TCGA-G3-AAV6	0.22	0.4608	29
TCGA-BC-A10Y	0.12	0.4368	29
TCGA-UB-A7MB	0.17	0.4057	29
TCGA-RG-A7D4	0.54	0.3584	29
TCGA-XR-A8TD	0.02	0.1727	29
TCGA-DD-AACZ	0.31	0.1135	29
TCGA-UB-A7MF	0.09	0.0218	29
TCGA-DD-AAEK	0.08	-0.5684	29
TCGA-DD-AAVW	0.04	-0.5945	29
TCGA-DD-AAVV	0.25	-0.6721	29
TCGA-DD-A73G	0.12	-0.915	29
TCGA-ED-A82E	0.06	-1.4506	29
TCGA-CC-A7IE	0.08	0.2566	28
TCGA-5C-AAPD	0.1	0.1495	28
TCGA-CC-5261	0.18	-0.0582	28
TCGA-PD-A5DF	0.07	-0.1345	28
TCGA-DD-AACC	0.04	-0.3163	28
TCGA-DD-AAVP	0.03	-1.221	28
TCGA-CC-A3MB	0.19	0.4256	27
TCGA-ED-A7XP	0.13	-0.5174	27
TCGA-G3-AAV1	0.29	-0.7479	27
TCGA-FV-A2QR	0.01	-0.792	27
TCGA-CC-5264	0.23	0.8296	26
TCGA-CC-A1HT	0.2	0.6898	26
TCGA-CC-5258	0.03	0.3472	26
TCGA-DD-AACG	0.06	0.041	26
TCGA-DD-A115	0.13	-0.058	26
TCGA-RC-A7SH	0.22	-0.2475	26
TCGA-G3-A25S	0.26	-0.353	26
TCGA-DD-AACQ	0	-0.7781	26
TCGA-BC-A10R	0.1	-1.2556	26
TCGA-CC-A7II	0.11	0.953	25
TCGA-DD-AACV	0.05	0.6859	25
TCGA-ED-A7XO	0.32	0.0889	25
TCGA-CC-A3MC	0.42	0.0707	25
TCGA-ED-A7PZ	0.26	-0.337	25
TCGA-DD-AAE2	0.04	-0.5358	25
TCGA-BW-A5NO	0.55	-0.5409	25
TCGA-2Y-A9H5	0.14	-0.5911	25
TCGA-DD-AACI	0.15	-1.3114	25
TCGA-BC-A3KG	0.1	0.7565	24
TCGA-BC-A10W	0.06	0.6387	24
TCGA-RC-A6M3	0.2	0.3314	24
TCGA-2Y-A9GY	0.4	0.191	24
TCGA-DD-AADN	0.23	-0.0576	24
TCGA-DD-A1EF	0.25	-0.3686	24
TCGA-KR-A7K8	0.28	-0.468	24
TCGA-G3-AAV7	0.15	0.9048	23
TCGA-QA-A7B7	0	0.6685	23
TCGA-CC-A5UD	0.01	0.5451	23
TCGA-DD-AADV	0.26	0.0669	23
TCGA-BC-A69H	0.27	0.0186	23
TCGA-DD-A4NH	0.03	-0.0513	23
TCGA-CC-A7IF	0.1	-0.0649	23
TCGA-ED-A8O6	0.33	-0.0656	23
TCGA-DD-AAD0	0	-0.2205	23
TCGA-WJ-A86L	0.02	-0.337	23
TCGA-CC-A9FS	0.07	-0.481	23
TCGA-DD-AADP	0.01	-0.514	23
TCGA-DD-AAW0	0.04	-0.9473	23
TCGA-ZP-A9D0	0.26	-1.4854	23
TCGA-2Y-A9GZ	0.15	-0.8628	22
TCGA-2Y-A9H3	0.18	-1.3867	22
TCGA-DD-A1EB	0.01	-1.5302	22
TCGA-DD-AACY	0.03	-1.7631	22
TCGA-DD-AAE0	0.19	0.1568	21
TCGA-G3-A7M6	0.07	-0.181	21
TCGA-2Y-A9HA	0.18	-0.3566	21
TCGA-CC-A9FW	0.01	-0.4437	21
TCGA-DD-AACU	0.14	-1.006	21
TCGA-DD-AAD3	0.05	-1.0489	21
TCGA-DD-AAE3	0.06	-2.0614	21
TCGA-BC-A216	0.07	0.7013	20
TCGA-XR-A8TG	0.11	0.2323	20
TCGA-UB-A7MC	0.04	0.1085	20
TCGA-DD-A73F	0.07	0.0255	20
TCGA-FV-A495	0.07	-0.2947	20
TCGA-DD-AAVS	0.04	-0.3018	20
TCGA-RC-A7SK	0.15	-0.8014	20
TCGA-DD-AAD1	0.15	-0.8886	20
TCGA-DD-AAED	0.02	-0.9972	20
TCGA-DD-A3A9	0.11	-1.1846	20
TCGA-DD-AACN	0	-1.2702	20
TCGA-BC-A8YO	0.01	0.5726	19
TCGA-CC-A5UC	0.03	0.3458	19
TCGA-YA-A8S7	0.16	0.2909	19
TCGA-RC-A7S9	0.02	0.2239	19
TCGA-DD-AAEA	0.09	-0.0919	19
TCGA-FV-A23B	0.13	-0.1066	19
TCGA-DD-AACA	0.04	-0.1155	19
TCGA-G3-A25U	0.07	-0.1277	19
TCGA-BC-A10Z	0	-0.24	19
TCGA-DD-AACB	0.16	-0.2868	19
TCGA-DD-AADL	0.34	-0.3013	19
TCGA-RC-A7SB	0.03	-0.3742	19
TCGA-RC-A6M4	0.04	-0.5407	19
TCGA-2Y-A9H4	0.04	-0.6224	19
TCGA-CC-A7IL	0.2	-0.6791	19
TCGA-DD-A118	0.02	-0.8391	19
TCGA-2Y-A9GV	0.01	-1.6165	19
TCGA-HP-A5N0	0.01	-2.0113	19
TCGA-DD-A39Y	0.04	0.109	18
TCGA-DD-AAVQ	0.01	-0.0053	18
TCGA-BC-A112	0	-0.2439	18
TCGA-DD-A1EI	0.13	-0.2703	18
TCGA-FV-A4ZP	0.07	-0.4594	18
TCGA-ED-A7PY	0.09	-0.6953	18
TCGA-DD-AAEG	0.18	-0.7087	18
TCGA-2Y-A9GX	0.07	-0.7517	18
TCGA-BD-A3EP	0.32	-0.7852	18
TCGA-O8-A75V	0.01	-0.8104	18
TCGA-2Y-A9H6	0.08	-1.168	18
TCGA-DD-AADA	0.04	-1.3293	18
TCGA-DD-AA3A	0.01	0.3174	17
TCGA-DD-AADB	0.16	0.1542	17
TCGA-EP-A3RK	0.04	0.0471	17
TCGA-CC-5260	0.1	-0.0936	17
TCGA-DD-AAVZ	0.04	-0.3716	17
TCGA-DD-A3A5	0.1	-0.4135	17
TCGA-2Y-A9GU	0.05	-0.46	17
TCGA-DD-AADK	0.04	-0.5066	17
TCGA-DD-AACO	0.24	-0.6387	17
TCGA-ZS-A9CE	0	-0.9939	17
TCGA-DD-A119	0.51	-1.1693	17
TCGA-DD-A73E	0	-1.2446	17
TCGA-NI-A4U2	0.02	-1.4663	17
TCGA-2Y-A9H0	0.02	0.6412	16
TCGA-DD-AADD	0.43	0.272	16
TCGA-DD-A1EJ	0.56	-0.1343	16
TCGA-DD-AAEI	0.01	-0.1637	16
TCGA-4R-AA8I	0.02	-0.344	16
TCGA-DD-AAVU	0.04	-0.6585	16
TCGA-LG-A6GG	0.05	-0.7377	16
TCGA-DD-A116	0.19	-0.7548	16
TCGA-DD-AAE1	0.03	-0.7908	16
TCGA-DD-A39X	0.51	-1.0548	16
TCGA-G3-AAV0	0	-1.489	16
TCGA-FV-A4ZQ	0.05	0.4409	15
TCGA-ED-A66Y	0.15	0.0963	15
TCGA-DD-AAD6	0.08	0.0104	15
TCGA-DD-AACW	0	-0.0971	15
TCGA-WX-AA44	0.47	-0.1075	15
TCGA-FV-A3I1	0.25	-0.2585	15
TCGA-DD-AAE4	0.01	-0.3092	15
TCGA-GJ-A3OU	0.23	-0.4311	15
TCGA-DD-A1EK	0.02	-0.8703	15
TCGA-DD-AACL	0.04	0.3432	14
TCGA-DD-A4NQ	0.13	0.2227	14
TCGA-DD-A4NR	0	0.1173	14
TCGA-CC-A7IK	0.11	0.0517	14
TCGA-EP-A2KA	0.06	0.0296	14
TCGA-DD-AACF	0.01	-0.0781	14
TCGA-2V-A95S	0.07	-0.0798	14
TCGA-DD-AAD8	0.1	-0.143	14
TCGA-CC-5262	0	-0.2111	14
TCGA-DD-A4ND	0.01	-0.2276	14
TCGA-DD-A1EG	0.31	-0.3529	14
TCGA-ED-A8O5	0	-0.4354	14
TCGA-XR-A8TF	0.08	-0.773	14
TCGA-DD-AAEH	0.02	-0.9101	14
TCGA-DD-A3A1	0	-0.9145	14
TCGA-DD-AADJ	0.03	-1.0645	14
TCGA-ZP-A9D1	0.25	-1.339	14
TCGA-DD-A3A8	0.11	-1.4535	14
TCGA-CC-A8HT	0	0.7194	13
TCGA-BD-A2L6	0.98	0.1308	13
TCGA-5C-A9VG	0.12	0.0267	13
TCGA-G3-A25T	0.17	-0.1881	13
TCGA-MI-A75I	0.14	-0.1946	13
TCGA-G3-AAUZ	0.1	-0.2988	13
TCGA-RC-A7SF	0.12	-0.5098	13
TCGA-BC-A10U	0.07	-0.772	13
TCGA-DD-AACD	0.13	-0.9505	13
TCGA-DD-AAVR	0.04	-0.9968	13
TCGA-DD-AADG	0.03	-1.0809	13
TCGA-DD-AADI	0.17	-1.0911	13
TCGA-LG-A9QC	0	-1.0991	13
TCGA-DD-AAW3	0.01	-1.3653	13
TCGA-G3-AAV2	0	-1.8636	13
TCGA-DD-AADU	0	-1.865	13
TCGA-BC-4073	0	0.2919	12
TCGA-ED-A66X	0.07	-0.1025	12
TCGA-G3-A5SJ	0.01	-0.1288	12
TCGA-DD-AACX	0	-0.1574	12
TCGA-ZP-A9D2	0.04	-0.1701	12
TCGA-G3-A3CH	0.07	-0.3991	12
TCGA-FV-A3R2	0	-0.5871	12
TCGA-5C-A9VH	0.33	-0.6065	12
TCGA-2Y-A9GW	0.11	-0.7124	12
TCGA-DD-A73A	0	-0.8447	12
TCGA-G3-A25Z	0.24	-0.9174	12
TCGA-G3-AAV4	0.09	-1.01	12
TCGA-FV-A2QQ	0.14	-1.0179	12
TCGA-ED-A4XI	0.04	-1.4772	12
TCGA-5R-AAAM	0.11	-1.4869	12
TCGA-DD-A114	0.42	0.4229	11
TCGA-K7-AAU7	0.01	-0.165	11
TCGA-DD-A1EC	0	-0.5291	11
TCGA-2Y-A9H9	0.18	-0.6681	11
TCGA-DD-A39Z	0.03	-0.6726	11
TCGA-CC-A7IH	0.07	-0.762	11
TCGA-MR-A8JO	0.51	-0.8892	11
TCGA-DD-AAC8	0.02	-1.2723	11
TCGA-DD-A4NO	0.17	-1.3774	11
TCGA-DD-AACP	0.15	0.6069	10
TCGA-2Y-A9H7	0.05	-0.4166	10
TCGA-MI-A75C	0.03	-0.7126	10
TCGA-DD-A73D	0	-1.3053	10
TCGA-MI-A75G	0.48	-1.359	10
TCGA-DD-AAVY	0.04	-1.971	10
TCGA-2Y-A9GS	0.16	0.2444	9
TCGA-GJ-A9DB	0.06	-0.365	9
TCGA-DD-A1EH	0.28	-0.3964	9
TCGA-G3-A5SM	0.35	-0.4779	9
TCGA-UB-A7MD	0.04	-0.5949	9
TCGA-DD-AAE9	0.05	-0.7176	9
TCGA-WQ-AB4B	0.15	-0.8595	9
TCGA-EP-A12J	0.04	-1.0126	9
TCGA-MI-A75H	0	-1.0402	9
TCGA-DD-AADQ	0.11	-1.1401	9
TCGA-ES-A2HS	0.14	-1.2064	9
TCGA-G3-A6UC	0.08	-1.4215	9
TCGA-DD-AAC9	0.03	-1.4861	9
TCGA-2Y-A9H1	0.08	-2.0423	9
TCGA-G3-AAV3	0	-0.2568	8
TCGA-DD-AAD2	0.02	-0.3204	8
TCGA-DD-A3A3	0	-0.5414	8
TCGA-DD-AACT	0.12	-0.8846	8
TCGA-ZP-A9D4	0.03	-0.9561	8
TCGA-DD-AAW2	0.08	-1.0169	8
TCGA-DD-A4NS	0.14	-1.3426	8
TCGA-DD-A4NV	0.11	-1.4195	8
TCGA-DD-A4NK	0	-1.537	8
TCGA-DD-A4NI	0.3	-1.5742	8
TCGA-DD-AAE7	0.04	-1.5874	8
TCGA-DD-A3A4	0.01	-1.6641	8
TCGA-DD-AAVX	0.02	-1.7095	8
TCGA-G3-A3CJ	0.01	-1.7153	8
TCGA-DD-AACJ	0.02	-1.7707	8
TCGA-DD-A1EE	0.13	-0.6332	7
TCGA-G3-AAV5	0	-0.6773	7
TCGA-5R-AA1C	0.02	-0.9095	7
TCGA-DD-A11B	0.02	-0.9523	7
TCGA-G3-A5SL	0.18	-1.0647	7
TCGA-DD-A39W	0	-1.3707	7
TCGA-DD-AAEB	0.01	-1.564	7
TCGA-BC-A69I	0	-1.6773	7
TCGA-FV-A3R3	0	-1.7078	7
TCGA-3K-AAZ8	0.05	-1.7552	7
TCGA-BC-A10S	0.12	-1.8677	7
TCGA-RC-A6M5	0.13	-2.0012	7
TCGA-LG-A9QD	0.07	-2.0115	7
TCGA-K7-A5RG	0.16	0.0879	6
TCGA-EP-A3JL	0.33	-0.3988	6
TCGA-DD-AACK	0.01	-0.5781	6
TCGA-DD-A39V	0	-0.819	6
TCGA-WX-AA47	0.06	-0.9333	6
TCGA-MI-A75E	0.02	-0.9485	6
TCGA-2Y-A9HB	0.09	-1.1081	6
TCGA-DD-AACE	0.09	-1.1898	6
TCGA-ZP-A9CY	0.01	-1.2404	6
TCGA-ZS-A9CD	0.1	-1.5751	6
TCGA-G3-A7M5	0	-1.5891	6
TCGA-ZS-A9CG	0.08	-2.0131	6
TCGA-EP-A2KB	0.35	-0.1502	5
TCGA-EP-A2KC	0.5	-0.6617	5
TCGA-K7-A6G5	0.04	-1.0234	5
TCGA-ZP-A9CV	0.02	-1.0854	5
TCGA-EP-A26S	0	-1.3016	5
TCGA-DD-A11D	0	-1.5004	5
TCGA-DD-AAW1	0.01	-1.7381	5
TCGA-WX-AA46	0.04	-2.1035	5
TCGA-KR-A7K7	0.15	0.15	4
TCGA-KR-A7K0	0	-0.9945	4
TCGA-G3-A3CK	0.03	-1.0646	4
TCGA-XR-A8TE	0	-1.6717	4
TCGA-DD-A4NF	0.08	-1.9788	4
TCGA-BW-A5NQ	0.01	0.701	3
TCGA-G3-A7M7	0.04	-1.7199	3
TCGA-ES-A2HT	0.1	-1.901	3
TCGA-HP-A5MZ	0.21	-0.9326	2
TCGA-2Y-A9GT	0.01	-0.9696	2
TCGA-DD-A73C	0	-1.4239	2
TCGA-G3-A3CI	0	-1.773	2
TCGA-G3-A25V	0.11	-1.3398	1
TCGA-5R-AA1D	0.14	-1.4758	1
TCGA-DD-A3A2	0	-2.0164	1
TCGA-ED-A5KG	0.4	-0.1831	0
TCGA-ED-A627	0	-1.3571	0
TCGA-DD-A4NB	0.13	-1.4333	0
TCGA-BC-A10X	0	-1.4815	0
TCGA-G3-A7M8	0	-1.6273	0
TCGA-CC-A9FV	0	-1.7671	0
TCGA-UB-AA0V	0	-1.7875	0
TCGA-DD-AADS	0	-1.8016	0
TCGA-MR-A520	0	-1.8559	0
TCGA-DD-A4NL	0	-1.8857	0
TCGA-BC-A110	0	-2.1625	0
TCGA-DD-A1ED	0	-2.3556	0
TCGA-DD-A4NP	0	-2.3835	0

## Sheet: Table S8
Table S8: UniCox regression and KM analyses for 36 H4M regulators
Gene	HR	HR.95L	HR.95H	pvalue	KM
PRMT1	1.42404	1.14765	1.76699	0.00132347	3.21268e-05
PRMT2	1.32213	1.05948	1.64988	0.0134602	0.000907035
PRMT3	1.66307	1.29003	2.14398	8.66956e-05	8.02603e-05
PRMT5	1.3938	1.1159	1.7409	0.0034273	7.03538e-07
PRMT6	1.2212	1.05152	1.41827	0.00884261	3.13284e-05
PRMT7	1.29506	0.905043	1.85316	0.157292	0.0377658
SMYD3	1.35921	1.10019	1.67921	0.004439	0.000373626
SMYD2	1.16163	0.978843	1.37856	0.0863142	0.0235574
SMYD5	1.70196	1.34058	2.16076	1.26038e-05	5.86965e-09
KMT5A	1.8858	1.41793	2.50806	1.30005e-05	7.40745e-08
KMT5B	1.12427	0.897251	1.40872	0.308759	0.0021202
KMT5C	1.27161	1.00678	1.60609	0.0437259	0.00302996
NSD2	1.44381	1.17784	1.76984	0.000406711	2.63417e-06
N6AMT1	1.29259	0.906339	1.84344	0.156483	0.00421028
L3MBTL1	1.57758	1.09743	2.26781	0.0138145	0.0002785
DNMT3A	1.3984	1.14755	1.70409	0.000886266	2.99053e-05
TDRD3	0.964575	0.657151	1.41582	0.853856	0.22958
MSL3	1.7762	1.3064	2.41495	0.000247174	1.06741e-07
ORC1	1.44629	1.23549	1.69305	4.40997e-06	2.02167e-07
TP53BP1	1.27804	1.0188	1.60323	0.0339221	0.00195631
FANCD2	1.44196	1.19704	1.73699	0.000116399	3.44154e-06
MBTD1	1.09339	0.856842	1.39524	0.472871	0.0529775
LRWD1	1.46291	1.12251	1.90653	0.00487463	1.37591e-05
KDM4A	1.35572	1.06819	1.72065	0.0123366	1.64168e-06
KDM4B	0.914602	0.701813	1.19191	0.508826	0.0176379
JMJD6	1.67831	1.31579	2.1407	3.04212e-05	1.65994e-05
PHF2	1.05308	0.858187	1.29223	0.620384	0.279342
PHF8	0.967079	0.795361	1.17587	0.737153	0.147266
RAD23A	1.23568	0.921141	1.65762	0.157975	0.000480541
RAD23B	1.09722	0.83769	1.43716	0.500441	0.202747
NCAPD3	1.39082	1.1128	1.7383	0.00373991	0.000286405
NCAPG2	1.45162	1.21123	1.73971	5.46865e-05	7.28892e-06
CRB2	1.55736	0.798361	3.03793	0.193803	0.132115
KDM1A	1.83434	1.43409	2.34629	1.36091e-06	7.5584e-13
KMT2B	1.23058	1.01152	1.4971	0.038039	0.0100261
SMARCA4	1.4311	1.13781	1.79999	0.00218907	0.000732678

## Sheet: Table S9
Table S9: Correlation analysis for 36 H4M regulators in meta-cohort
Gene1	Gene2	cor	pvalue
JMJD6	RAD23A	0.332284	3.76482e-21
JMJD6	KDM1A	0.324622	3.30528e-20
JMJD6	L3MBTL1	0.170817	2.04743e-06
JMJD6	DNMT3A	0.253376	1.17494e-12
JMJD6	ORC1	0.438465	3.0813e-37
JMJD6	TP53BP1	0.196009	4.7085e-08
JMJD6	FANCD2	0.390723	2.85111e-29
JMJD6	LRWD1	0.28972	3.06395e-16
JMJD6	NCAPD3	0.190306	1.15758e-07
JMJD6	NCAPG2	0.329143	9.2401e-21
JMJD6	SMARCA4	0.285687	8.14425e-16
JMJD6	PRMT1	0.399473	1.22971e-30
JMJD6	PRMT2	0.316869	2.79749e-19
JMJD6	PRMT3	0.271911	2.04083e-14
JMJD6	PRMT5	0.232983	7.07002e-11
JMJD6	PRMT6	0.158764	1.0378e-05
JMJD6	PRMT7	0.153712	1.98032e-05
JMJD6	SMYD3	0.291753	1.86046e-16
JMJD6	SMYD5	0.463	7.43856e-42
JMJD6	KMT5A	0.438288	3.31637e-37
JMJD6	KMT5C	0.300521	2.06684e-17
JMJD6	NSD2	0.324537	3.38386e-20
PHF2	PHF8	0.391131	2.46748e-29
PHF2	RAD23A	0.381061	8.23089e-28
PHF2	RAD23B	0.568355	1.42095e-66
PHF2	KDM1A	0.195077	5.46391e-08
PHF2	L3MBTL1	0.363095	3.19166e-25
PHF2	DNMT3A	0.371709	1.91998e-26
PHF2	TDRD3	0.259101	3.47541e-13
PHF2	MSL3	0.314804	4.88992e-19
PHF2	TP53BP1	0.455345	2.25253e-40
PHF2	FANCD2	0.236243	3.7653e-11
PHF2	MBTD1	0.515735	3.81061e-53
PHF2	LRWD1	0.179931	5.55284e-07
PHF2	KDM4A	0.269407	3.59519e-14
PHF2	KDM4B	0.340941	3.00018e-22
PHF2	NCAPD3	0.473741	5.35633e-44
PHF2	NCAPG2	0.324259	3.65792e-20
PHF2	CRB2	0.218068	1.12137e-09
PHF2	KMT2B	0.521235	1.93041e-54
PHF2	SMARCA4	0.421788	2.62093e-34
PHF2	PRMT1	0.196594	4.2865e-08
PHF2	PRMT2	0.226768	2.2899e-10
PHF2	PRMT3	0.354627	4.66028e-24
PHF2	PRMT5	0.24925	2.77388e-12
PHF2	SMYD2	0.165676	4.15002e-06
PHF2	SMYD5	0.198764	3.01925e-08
PHF2	KMT5A	0.288298	4.33244e-16
PHF2	KMT5B	0.442866	4.87412e-38
PHF2	KMT5C	0.238754	2.30308e-11
PHF2	NSD2	0.463386	6.24932e-42
PHF2	N6AMT1	0.242992	9.9152e-12
PHF8	RAD23A	0.183305	3.36734e-07
PHF8	RAD23B	0.490626	1.59478e-47
PHF8	L3MBTL1	0.202928	1.52409e-08
PHF8	TDRD3	0.272795	1.66877e-14
PHF8	MSL3	0.190032	1.20792e-07
PHF8	TP53BP1	0.185372	2.46729e-07
PHF8	MBTD1	0.420198	4.88863e-34
PHF8	KDM4A	0.142651	7.59733e-05
PHF8	KDM4B	0.2422	1.16213e-11
PHF8	NCAPD3	0.18684	1.97392e-07
PHF8	KMT2B	0.316334	3.23393e-19
PHF8	PRMT1	-0.24786	3.69225e-12
PHF8	PRMT2	-0.239344	2.04979e-11
PHF8	PRMT5	0.286579	6.56854e-16
PHF8	PRMT7	0.180859	4.84333e-07
PHF8	SMYD2	0.285519	8.48008e-16
PHF8	KMT5A	-0.14316	7.15716e-05
PHF8	KMT5B	0.216593	1.45836e-09
PHF8	N6AMT1	0.223887	3.90338e-10
RAD23A	RAD23B	0.219021	9.45331e-10
RAD23A	KDM1A	0.250372	2.19955e-12
RAD23A	L3MBTL1	0.256773	5.72353e-13
RAD23A	DNMT3A	0.219543	8.60553e-10
RAD23A	TDRD3	0.232353	7.97785e-11
RAD23A	MSL3	0.200961	2.10867e-08
RAD23A	ORC1	0.29377	1.12978e-16
RAD23A	TP53BP1	0.289907	2.92731e-16
RAD23A	FANCD2	0.278006	5.01821e-15
RAD23A	MBTD1	0.269818	3.27768e-14
RAD23A	LRWD1	0.377467	2.79478e-27
RAD23A	KDM4A	0.208838	5.63266e-09
RAD23A	KDM4B	0.340289	3.63963e-22
RAD23A	NCAPD3	0.29013	2.77172e-16
RAD23A	NCAPG2	0.338896	5.49249e-22
RAD23A	CRB2	0.158533	1.06942e-05
RAD23A	KMT2B	0.275326	9.33904e-15
RAD23A	SMARCA4	0.571299	2.12956e-67
RAD23A	PRMT1	0.250588	2.10323e-12
RAD23A	PRMT2	0.237881	2.73414e-11
RAD23A	PRMT3	0.258251	4.17223e-13
RAD23A	PRMT5	0.298791	3.20739e-17
RAD23A	PRMT7	0.312945	8.05366e-19
RAD23A	SMYD2	0.175818	1.00891e-06
RAD23A	SMYD5	0.325243	2.77799e-20
RAD23A	KMT5A	0.362575	3.77145e-25
RAD23A	KMT5C	0.343087	1.58285e-22
RAD23A	NSD2	0.365525	1.45656e-25
RAD23B	KDM1A	0.170127	2.25396e-06
RAD23B	DNMT3A	0.216271	1.54429e-09
RAD23B	TDRD3	0.177009	8.4993e-07
RAD23B	MSL3	0.149068	3.5232e-05
RAD23B	ORC1	0.21381	2.38264e-09
RAD23B	TP53BP1	0.241308	1.38852e-11
RAD23B	FANCD2	0.212984	2.75288e-09
RAD23B	MBTD1	0.478233	6.45552e-45
RAD23B	KDM4A	0.257054	5.3912e-13
RAD23B	KDM4B	0.18973	1.26583e-07
RAD23B	NCAPD3	0.419629	6.10593e-34
RAD23B	NCAPG2	0.375865	4.79597e-27
RAD23B	KMT2B	0.278626	4.34261e-15
RAD23B	SMARCA4	0.190877	1.05922e-07
RAD23B	PRMT3	0.405769	1.20753e-31
RAD23B	PRMT5	0.31234	9.46696e-19
RAD23B	SMYD2	0.224862	3.2619e-10
RAD23B	KMT5B	0.358233	1.50249e-24
RAD23B	NSD2	0.222083	5.4318e-10
RAD23B	N6AMT1	0.25897	3.57509e-13
KDM1A	L3MBTL1	0.286248	7.11435e-16
KDM1A	DNMT3A	0.47855	5.55453e-45
KDM1A	MSL3	0.279029	3.95221e-15
KDM1A	ORC1	0.608085	1.93041e-78
KDM1A	TP53BP1	0.375916	4.71431e-27
KDM1A	FANCD2	0.570238	4.23007e-67
KDM1A	MBTD1	0.21555	1.75429e-09
KDM1A	LRWD1	0.32323	4.87227e-20
KDM1A	KDM4A	0.364822	1.82894e-25
KDM1A	NCAPD3	0.476206	1.68343e-44
KDM1A	NCAPG2	0.52779	5.13709e-56
KDM1A	CRB2	0.229674	1.32755e-10
KDM1A	KMT2B	0.266665	6.63862e-14
KDM1A	SMARCA4	0.439565	1.94835e-37
KDM1A	PRMT1	0.502544	3.91429e-50
KDM1A	PRMT2	0.359848	9.00746e-25
KDM1A	PRMT3	0.400196	9.44489e-31
KDM1A	PRMT5	0.394463	7.52396e-30
KDM1A	PRMT6	0.353601	6.41401e-24
KDM1A	PRMT7	0.264276	1.12633e-13
KDM1A	SMYD3	0.282764	1.63758e-15
KDM1A	SMYD2	0.188026	1.6462e-07
KDM1A	SMYD5	0.495346	1.51806e-48
KDM1A	KMT5A	0.496928	6.84487e-49
KDM1A	KMT5B	0.186073	2.21834e-07
KDM1A	KMT5C	0.345258	8.24605e-23
KDM1A	NSD2	0.486169	1.42137e-46
L3MBTL1	DNMT3A	0.429752	1.09566e-35
L3MBTL1	MSL3	0.212199	3.15585e-09
L3MBTL1	ORC1	0.30756	3.35025e-18
L3MBTL1	TP53BP1	0.353125	7.43508e-24
L3MBTL1	FANCD2	0.400284	9.14327e-31
L3MBTL1	MBTD1	0.462648	8.71769e-42
L3MBTL1	KDM4A	0.223264	4.37653e-10
L3MBTL1	KDM4B	0.151852	2.49937e-05
L3MBTL1	NCAPD3	0.322743	5.57819e-20
L3MBTL1	NCAPG2	0.294067	1.04948e-16
L3MBTL1	CRB2	0.187214	1.86447e-07
L3MBTL1	KMT2B	0.438428	3.12848e-37
L3MBTL1	SMARCA4	0.319313	1.43634e-19
L3MBTL1	PRMT1	0.307077	3.80233e-18
L3MBTL1	PRMT2	0.213883	2.3524e-09
L3MBTL1	PRMT3	0.261586	2.02941e-13
L3MBTL1	PRMT5	0.211507	3.55826e-09
L3MBTL1	PRMT6	0.189287	1.35579e-07
L3MBTL1	PRMT7	0.18162	4.3279e-07
L3MBTL1	SMYD3	0.189902	1.23263e-07
L3MBTL1	SMYD2	0.158005	1.14512e-05
L3MBTL1	SMYD5	0.404262	2.11407e-31
L3MBTL1	KMT5A	0.255236	7.93592e-13
L3MBTL1	KMT5B	0.278892	4.08052e-15
L3MBTL1	KMT5C	0.435688	9.72788e-37
L3MBTL1	NSD2	0.440253	1.46137e-37
L3MBTL1	N6AMT1	0.235145	4.66022e-11
DNMT3A	MSL3	0.140721	9.5133e-05
DNMT3A	ORC1	0.452982	6.34345e-40
DNMT3A	TP53BP1	0.42069	4.03213e-34
DNMT3A	FANCD2	0.473673	5.52933e-44
DNMT3A	MBTD1	0.405478	1.3459e-31
DNMT3A	LRWD1	0.15403	1.90233e-05
DNMT3A	KDM4A	0.256949	5.51295e-13
DNMT3A	NCAPD3	0.442409	5.91195e-38
DNMT3A	NCAPG2	0.373756	9.71878e-27
DNMT3A	CRB2	0.317344	2.45879e-19
DNMT3A	KMT2B	0.433413	2.47502e-36
DNMT3A	SMARCA4	0.578034	2.5753e-69
DNMT3A	PRMT1	0.551449	5.36158e-62
DNMT3A	PRMT2	0.374067	8.76016e-27
DNMT3A	PRMT3	0.473517	5.94591e-44
DNMT3A	PRMT5	0.280212	2.99431e-15
DNMT3A	PRMT6	0.231841	8.79672e-11
DNMT3A	PRMT7	0.191583	9.4862e-08
DNMT3A	SMYD3	0.410104	2.37301e-32
DNMT3A	SMYD2	0.219486	8.6942e-10
DNMT3A	SMYD5	0.607363	3.28503e-78
DNMT3A	KMT5A	0.46603	1.88245e-42
DNMT3A	KMT5B	0.342118	2.11384e-22
DNMT3A	KMT5C	0.425397	6.28385e-35
DNMT3A	NSD2	0.603211	6.79463e-77
TDRD3	MSL3	0.194971	5.55677e-08
TDRD3	TP53BP1	0.191064	1.02874e-07
TDRD3	MBTD1	0.174768	1.17251e-06
TDRD3	LRWD1	0.174998	1.1347e-06
TDRD3	KDM4B	0.26147	2.08125e-13
TDRD3	PRMT7	0.319451	1.38317e-19
TDRD3	SMYD2	0.236251	3.75997e-11
TDRD3	KMT5B	0.20092	2.123e-08
TDRD3	N6AMT1	0.193025	7.56457e-08
MSL3	ORC1	0.193621	6.88502e-08
MSL3	TP53BP1	0.375971	4.62824e-27
MSL3	FANCD2	0.284633	1.04867e-15
MSL3	MBTD1	0.161841	6.93317e-06
MSL3	KDM4A	0.303737	9.0563e-18
MSL3	NCAPD3	0.255507	7.49267e-13
MSL3	NCAPG2	0.248971	2.93854e-12
MSL3	CRB2	0.142719	7.53752e-05
MSL3	KMT2B	0.289151	3.52029e-16
MSL3	SMARCA4	0.27403	1.25832e-14
MSL3	PRMT1	0.277825	5.23422e-15
MSL3	PRMT2	0.445013	1.96353e-38
MSL3	PRMT3	0.198536	3.13317e-08
MSL3	PRMT5	0.21666	1.44113e-09
MSL3	PRMT6	0.230458	1.14449e-10
MSL3	SMYD5	0.15338	2.06462e-05
MSL3	KMT5A	0.29748	4.46704e-17
MSL3	KMT5B	0.167213	3.36738e-06
MSL3	NSD2	0.297818	4.10182e-17
ORC1	TP53BP1	0.407014	7.58657e-32
ORC1	FANCD2	0.819257	3.21577e-186
ORC1	MBTD1	0.21987	8.1133e-10
ORC1	LRWD1	0.22094	6.68529e-10
ORC1	KDM4A	0.440695	1.21452e-37
ORC1	NCAPD3	0.608693	1.23309e-78
ORC1	NCAPG2	0.787026	5.23069e-162
ORC1	CRB2	0.214288	2.1909e-09
ORC1	KMT2B	0.251936	1.58844e-12
ORC1	SMARCA4	0.445403	1.66373e-38
ORC1	PRMT1	0.399807	1.08865e-30
ORC1	PRMT2	0.29336	1.25075e-16
ORC1	PRMT3	0.427501	2.71103e-35
ORC1	PRMT5	0.414097	5.18943e-33
ORC1	PRMT6	0.350685	1.57982e-23
ORC1	SMYD3	0.320935	9.19717e-20
ORC1	SMYD5	0.437837	4.0004e-37
ORC1	KMT5A	0.507664	2.75031e-51
ORC1	KMT5C	0.356966	2.2399e-24
ORC1	NSD2	0.662996	6.71326e-98
TP53BP1	FANCD2	0.429949	1.01205e-35
TP53BP1	MBTD1	0.403245	3.07945e-31
TP53BP1	LRWD1	0.245638	5.81124e-12
TP53BP1	KDM4A	0.525662	1.68179e-55
TP53BP1	KDM4B	0.177886	7.48468e-07
TP53BP1	NCAPD3	0.583781	5.48352e-71
TP53BP1	NCAPG2	0.492789	5.45328e-48
TP53BP1	CRB2	0.199686	2.59834e-08
TP53BP1	KMT2B	0.44246	5.78661e-38
TP53BP1	SMARCA4	0.469136	4.53662e-43
TP53BP1	PRMT1	0.372438	1.5075e-26
TP53BP1	PRMT2	0.420306	4.6866e-34
TP53BP1	PRMT3	0.44683	9.04795e-39
TP53BP1	PRMT5	0.511209	4.25903e-52
TP53BP1	PRMT6	0.234793	4.98965e-11
TP53BP1	SMYD3	0.166258	3.83509e-06
TP53BP1	SMYD2	0.245605	5.85053e-12
TP53BP1	SMYD5	0.354556	4.76456e-24
TP53BP1	KMT5A	0.348194	3.38618e-23
TP53BP1	KMT5B	0.377123	3.13963e-27
TP53BP1	KMT5C	0.221044	6.56113e-10
TP53BP1	NSD2	0.567571	2.34801e-66
TP53BP1	N6AMT1	0.270148	3.04276e-14
FANCD2	MBTD1	0.330121	6.99495e-21
FANCD2	LRWD1	0.144364	6.20793e-05
FANCD2	KDM4A	0.330562	6.1671e-21
FANCD2	NCAPD3	0.607043	4.15537e-78
FANCD2	NCAPG2	0.761076	2.17538e-145
FANCD2	CRB2	0.235836	4.076e-11
FANCD2	KMT2B	0.350646	1.59848e-23
FANCD2	SMARCA4	0.427602	2.60388e-35
FANCD2	PRMT1	0.459017	4.43485e-41
FANCD2	PRMT2	0.31603	3.51142e-19
FANCD2	PRMT3	0.438352	3.2294e-37
FANCD2	PRMT5	0.378601	1.90397e-27
FANCD2	PRMT6	0.325329	2.71175e-20
FANCD2	SMYD3	0.274435	1.14658e-14
FANCD2	SMYD5	0.45989	3.00412e-41
FANCD2	KMT5A	0.498173	3.64772e-49
FANCD2	KMT5B	0.225281	3.01832e-10
FANCD2	KMT5C	0.360216	8.01277e-25
FANCD2	NSD2	0.703946	2.45321e-115
MBTD1	KDM4A	0.270529	2.7915e-14
MBTD1	KDM4B	0.18312	3.46153e-07
MBTD1	NCAPD3	0.436839	6.04692e-37
MBTD1	NCAPG2	0.355007	4.13853e-24
MBTD1	CRB2	0.145939	5.14544e-05
MBTD1	KMT2B	0.461951	1.193e-41
MBTD1	SMARCA4	0.272638	1.72976e-14
MBTD1	PRMT1	0.172797	1.55079e-06
MBTD1	PRMT3	0.383995	3.00016e-28
MBTD1	PRMT5	0.314429	5.40878e-19
MBTD1	PRMT6	0.161249	7.49714e-06
MBTD1	PRMT7	0.143015	7.28025e-05
MBTD1	SMYD2	0.201575	1.90603e-08
MBTD1	SMYD5	0.173049	1.49665e-06
MBTD1	KMT5B	0.469371	4.07181e-43
MBTD1	KMT5C	0.252486	1.41597e-12
MBTD1	NSD2	0.390258	3.36019e-29
MBTD1	N6AMT1	0.373822	9.50771e-27
LRWD1	KDM4A	0.180546	5.07251e-07
LRWD1	KDM4B	0.349411	2.33513e-23
LRWD1	NCAPD3	0.267086	6.0442e-14
LRWD1	NCAPG2	0.302778	1.15943e-17
LRWD1	SMARCA4	0.325614	2.50333e-20
LRWD1	PRMT1	0.21846	1.04538e-09
LRWD1	PRMT3	0.264469	1.07951e-13
LRWD1	PRMT5	0.293648	1.16465e-16
LRWD1	PRMT7	0.427435	2.78399e-35
LRWD1	SMYD3	0.170909	2.02135e-06
LRWD1	SMYD2	0.236723	3.42942e-11
LRWD1	SMYD5	0.303806	8.89649e-18
LRWD1	KMT5A	0.247692	3.82181e-12
LRWD1	KMT5C	0.24817	3.46483e-12
LRWD1	NSD2	0.202709	1.58039e-08
LRWD1	N6AMT1	0.185712	2.34344e-07
KDM4A	KDM4B	0.207513	7.05883e-09
KDM4A	NCAPD3	0.504949	1.13064e-50
KDM4A	NCAPG2	0.46343	6.12622e-42
KDM4A	KMT2B	0.296364	5.91333e-17
KDM4A	SMARCA4	0.294151	1.02782e-16
KDM4A	PRMT1	0.15635	1.4168e-05
KDM4A	PRMT2	0.184626	2.76128e-07
KDM4A	PRMT3	0.363911	2.45454e-25
KDM4A	PRMT5	0.488193	5.28522e-47
KDM4A	PRMT6	0.336997	9.59429e-22
KDM4A	SMYD5	0.178239	7.11044e-07
KDM4A	KMT5A	0.243942	8.1909e-12
KDM4A	KMT5B	0.342419	1.93264e-22
KDM4A	KMT5C	0.149041	3.53501e-05
KDM4A	NSD2	0.40911	3.45392e-32
KDM4A	N6AMT1	0.191909	9.01469e-08
KDM4B	NCAPD3	0.217034	1.34851e-09
KDM4B	KMT2B	0.225147	3.09444e-10
KDM4B	SMARCA4	0.314994	4.64578e-19
KDM4B	PRMT7	0.193863	6.62588e-08
KDM4B	SMYD2	0.18169	4.2831e-07
KDM4B	KMT5B	0.26116	2.22658e-13
KDM4B	KMT5C	0.197097	3.95374e-08
NCAPD3	NCAPG2	0.706732	1.24182e-116
NCAPD3	CRB2	0.231283	9.78349e-11
NCAPD3	KMT2B	0.442031	6.9307e-38
NCAPD3	SMARCA4	0.469043	4.73625e-43
NCAPD3	PRMT1	0.351685	1.16103e-23
NCAPD3	PRMT2	0.263474	1.34341e-13
NCAPD3	PRMT3	0.553348	1.69177e-62
NCAPD3	PRMT5	0.487018	9.39586e-47
NCAPD3	PRMT6	0.276687	6.8191e-15
NCAPD3	SMYD3	0.173385	1.42711e-06
NCAPD3	SMYD2	0.164825	4.65498e-06
NCAPD3	SMYD5	0.283763	1.29108e-15
NCAPD3	KMT5A	0.393153	1.20222e-29
NCAPD3	KMT5B	0.349349	2.37964e-23
NCAPD3	KMT5C	0.262814	1.55244e-13
NCAPD3	NSD2	0.648761	1.81868e-92
NCAPD3	N6AMT1	0.200436	2.29849e-08
NCAPG2	CRB2	0.164134	5.10819e-06
NCAPG2	KMT2B	0.302105	1.37826e-17
NCAPG2	SMARCA4	0.446977	8.49972e-39
NCAPG2	PRMT1	0.309425	2.05166e-18
NCAPG2	PRMT2	0.245376	6.12921e-12
NCAPG2	PRMT3	0.502641	3.72357e-50
NCAPG2	PRMT5	0.443471	3.77603e-38
NCAPG2	PRMT6	0.28454	1.07222e-15
NCAPG2	SMYD3	0.264023	1.19081e-13
NCAPG2	SMYD5	0.311379	1.22278e-18
NCAPG2	KMT5A	0.410325	2.18238e-32
NCAPG2	KMT5B	0.268716	4.19867e-14
NCAPG2	KMT5C	0.303879	8.72962e-18
NCAPG2	NSD2	0.695473	1.73417e-111
NCAPG2	N6AMT1	0.204472	1.17834e-08
CRB2	KMT2B	0.20982	4.76003e-09
CRB2	SMARCA4	0.346107	6.38158e-23
CRB2	PRMT1	0.300425	2.11812e-17
CRB2	PRMT2	0.19314	7.42761e-08
CRB2	PRMT3	0.161118	7.62833e-06
CRB2	PRMT7	0.142221	7.98977e-05
CRB2	SMYD3	0.176717	8.86479e-07
CRB2	SMYD5	0.252	1.56724e-12
CRB2	KMT5A	0.240616	1.59356e-11
CRB2	KMT5C	0.197395	3.76807e-08
CRB2	NSD2	0.290411	2.58718e-16
KMT2B	SMARCA4	0.43904	2.4257e-37
KMT2B	PRMT1	0.278148	4.85431e-15
KMT2B	PRMT2	0.227486	2.00285e-10
KMT2B	PRMT3	0.325118	2.87671e-20
KMT2B	PRMT5	0.272874	1.63914e-14
KMT2B	SMYD5	0.266896	6.30568e-14
KMT2B	KMT5A	0.312561	8.92305e-19
KMT2B	KMT5B	0.37907	1.62358e-27
KMT2B	KMT5C	0.33295	3.10734e-21
KMT2B	NSD2	0.507097	3.69837e-51
KMT2B	N6AMT1	0.207464	7.11814e-09
SMARCA4	PRMT1	0.56901	9.33143e-67
SMARCA4	PRMT2	0.490599	1.61663e-47
SMARCA4	PRMT3	0.456081	1.62885e-40
SMARCA4	PRMT5	0.295333	7.6558e-17
SMARCA4	PRMT7	0.244854	6.81223e-12
SMARCA4	SMYD3	0.396836	3.20275e-30
SMARCA4	SMYD2	0.180614	5.02184e-07
SMARCA4	SMYD5	0.468323	6.59455e-43
SMARCA4	KMT5A	0.502651	3.70427e-50
SMARCA4	KMT5B	0.265552	8.49843e-14
SMARCA4	KMT5C	0.415601	2.91219e-33
SMARCA4	NSD2	0.545134	2.35863e-60
SMARCA4	N6AMT1	0.146083	5.05729e-05
PRMT1	PRMT2	0.580166	6.22848e-70
PRMT1	PRMT3	0.333849	2.3973e-21
PRMT1	PRMT5	0.247528	3.95246e-12
PRMT1	PRMT6	0.278989	3.98852e-15
PRMT1	PRMT7	0.193514	7.00272e-08
PRMT1	SMYD3	0.350722	1.56197e-23
PRMT1	SMYD5	0.534097	1.45283e-57
PRMT1	KMT5A	0.56232	6.558e-65
PRMT1	KMT5B	0.153884	1.93781e-05
PRMT1	KMT5C	0.443414	3.86703e-38
PRMT1	NSD2	0.483323	5.65104e-46
PRMT2	PRMT3	0.2545	9.27189e-13
PRMT2	PRMT5	0.206327	8.62921e-09
PRMT2	PRMT6	0.165192	4.4308e-06
PRMT2	SMYD3	0.245589	5.86915e-12
PRMT2	SMYD5	0.426599	3.89041e-35
PRMT2	KMT5A	0.453906	4.23583e-40
PRMT2	KMT5C	0.255688	7.20972e-13
PRMT2	NSD2	0.372327	1.56415e-26
PRMT2	N6AMT1	0.21265	2.91757e-09
PRMT3	PRMT5	0.37635	4.0739e-27
PRMT3	PRMT6	0.23122	9.90272e-11
PRMT3	SMYD3	0.270409	2.86835e-14
PRMT3	SMYD2	0.252471	1.42036e-12
PRMT3	SMYD5	0.436657	6.52194e-37
PRMT3	KMT5A	0.378069	2.27961e-27
PRMT3	KMT5B	0.470468	2.45367e-43
PRMT3	KMT5C	0.264084	1.17479e-13
PRMT3	NSD2	0.522311	1.07005e-54
PRMT3	N6AMT1	0.340605	3.31448e-22
PRMT5	PRMT6	0.279606	3.45237e-15
PRMT5	PRMT7	0.163689	5.42238e-06
PRMT5	SMYD3	0.153867	1.94197e-05
PRMT5	SMYD2	0.237906	2.72044e-11
PRMT5	SMYD5	0.247678	3.83323e-12
PRMT5	KMT5A	0.186351	2.1265e-07
PRMT5	KMT5B	0.239552	1.96725e-11
PRMT5	NSD2	0.335815	1.35465e-21
PRMT5	N6AMT1	0.256946	5.51712e-13
PRMT6	SMYD5	0.265123	9.34443e-14
PRMT6	KMT5A	0.263508	1.33349e-13
PRMT6	NSD2	0.27561	8.74853e-15
PRMT7	SMYD3	0.157904	1.16017e-05
PRMT7	SMYD2	0.356206	2.84433e-24
PRMT7	SMYD5	0.284397	1.10973e-15
PRMT7	KMT5A	0.179678	5.76247e-07
PRMT7	KMT5C	0.277279	5.94286e-15
PRMT7	N6AMT1	0.157307	1.25296e-05
SMYD3	SMYD2	0.257069	5.37358e-13
SMYD3	SMYD5	0.355123	3.99129e-24
SMYD3	KMT5A	0.257285	5.13145e-13
SMYD3	KMT5C	0.204561	1.161e-08
SMYD3	NSD2	0.252323	1.46508e-12
SMYD2	SMYD5	0.224257	3.64681e-10
SMYD2	KMT5B	0.17705	8.44902e-07
SMYD2	N6AMT1	0.233093	6.92334e-11
SMYD5	KMT5A	0.545224	2.23577e-60
SMYD5	KMT5B	0.154808	1.72409e-05
SMYD5	KMT5C	0.430288	8.82215e-36
SMYD5	NSD2	0.509639	9.75434e-52
SMYD5	N6AMT1	0.147265	4.38627e-05
KMT5A	KMT5B	0.171169	1.94913e-06
KMT5A	KMT5C	0.437172	5.27045e-37
KMT5A	NSD2	0.568979	9.51579e-67
KMT5B	KMT5C	0.16804	3.00683e-06
KMT5B	NSD2	0.367659	7.27583e-26
KMT5B	N6AMT1	0.234303	5.4849e-11
KMT5C	NSD2	0.486549	1.18083e-46
NSD2	N6AMT1	0.146814	4.63184e-05

## Sheet: Table S10
Table S10: Samples clustering in HCC RNA-seq meta cohorts
ID	H4Mcluster	geneCluster	H4Mscore	group	Dataset
TCGA_TCGA-DD-AAE4	A	C	-2.96325	Low	TCGA-LIHC
TCGA_TCGA-CC-A3M9	B	B	15.7357	High	TCGA-LIHC
TCGA_TCGA-DD-A4NI	A	A	-6.35451	Low	TCGA-LIHC
TCGA_TCGA-G3-AAV3	C	C	0.701951	Low	TCGA-LIHC
TCGA_TCGA-UB-A7MA	B	B	8.33054	High	TCGA-LIHC
TCGA_TCGA-UB-A7MF	B	B	3.46216	High	TCGA-LIHC
TCGA_TCGA-BC-A112	B	C	4.8977	High	TCGA-LIHC
TCGA_TCGA-BC-A10U	C	C	-1.0217	Low	TCGA-LIHC
TCGA_TCGA-BC-A5W4	C	A	-5.58286	Low	TCGA-LIHC
TCGA_TCGA-FV-A3I1	B	C	3.11598	High	TCGA-LIHC
TCGA_TCGA-CC-A123	A	C	-4.45151	Low	TCGA-LIHC
TCGA_TCGA-WQ-A9G7	C	B	1.93672	High	TCGA-LIHC
TCGA_TCGA-ED-A66X	B	C	4.00393	High	TCGA-LIHC
TCGA_TCGA-DD-A1EK	A	A	-4.27527	Low	TCGA-LIHC
TCGA_TCGA-DD-AADM	A	C	-4.08947	Low	TCGA-LIHC
TCGA_TCGA-MR-A8JO	A	A	-5.67494	Low	TCGA-LIHC
TCGA_TCGA-QA-A7B7	B	B	12.1245	High	TCGA-LIHC
TCGA_TCGA-CC-A8HT	B	B	8.37198	High	TCGA-LIHC
TCGA_TCGA-FV-A4ZP	A	C	-4.53596	Low	TCGA-LIHC
TCGA_TCGA-DD-A4NJ	B	B	8.89109	High	TCGA-LIHC
TCGA_TCGA-CC-5258	B	B	7.76846	High	TCGA-LIHC
TCGA_TCGA-EP-A2KB	C	C	-0.0140168	Low	TCGA-LIHC
TCGA_TCGA-G3-A25X	B	B	3.37497	High	TCGA-LIHC
TCGA_TCGA-DD-AAD1	B	C	0.510819	Low	TCGA-LIHC
TCGA_TCGA-G3-A3CK	C	A	-3.28055	Low	TCGA-LIHC
TCGA_TCGA-DD-AACA	C	C	2.27129	High	TCGA-LIHC
TCGA_TCGA-5C-A9VH	C	C	-0.693316	Low	TCGA-LIHC
TCGA_TCGA-FV-A23B	C	C	2.68965	High	TCGA-LIHC
TCGA_TCGA-DD-AADR	A	C	-0.350946	Low	TCGA-LIHC
TCGA_TCGA-DD-A4NQ	B	B	3.49656	High	TCGA-LIHC
TCGA_TCGA-G3-A5SM	A	C	-2.56803	Low	TCGA-LIHC
TCGA_TCGA-MI-A75E	A	A	-4.50348	Low	TCGA-LIHC
TCGA_TCGA-DD-A11D	A	A	-5.1767	Low	TCGA-LIHC
TCGA_TCGA-CC-5262	C	C	0.841971	Low	TCGA-LIHC
TCGA_TCGA-2Y-A9GY	B	B	5.79138	High	TCGA-LIHC
TCGA_TCGA-ES-A2HT	A	A	-10.4864	Low	TCGA-LIHC
TCGA_TCGA-DD-AAW0	C	A	-2.06444	Low	TCGA-LIHC
TCGA_TCGA-G3-A3CI	A	A	-7.80182	Low	TCGA-LIHC
TCGA_TCGA-DD-AAVV	C	C	-1.32301	Low	TCGA-LIHC
TCGA_TCGA-DD-A39Y	B	B	2.32039	High	TCGA-LIHC
TCGA_TCGA-DD-A1EB	A	A	-4.71435	Low	TCGA-LIHC
TCGA_TCGA-DD-AAD6	A	C	1.1892	Low	TCGA-LIHC
TCGA_TCGA-ED-A4XI	A	A	-5.16233	Low	TCGA-LIHC
TCGA_TCGA-HP-A5MZ	A	A	-5.28646	Low	TCGA-LIHC
TCGA_TCGA-DD-AAVU	A	C	-4.3742	Low	TCGA-LIHC
TCGA_TCGA-DD-A4NO	C	A	-4.71724	Low	TCGA-LIHC
TCGA_TCGA-BC-A10W	B	B	12.9482	High	TCGA-LIHC
TCGA_TCGA-LG-A9QC	C	A	-3.72507	Low	TCGA-LIHC
TCGA_TCGA-DD-A11C	C	C	4.84236	High	TCGA-LIHC
TCGA_TCGA-DD-AADB	B	B	5.41287	High	TCGA-LIHC
TCGA_TCGA-DD-AAVZ	C	C	0.588411	Low	TCGA-LIHC
TCGA_TCGA-BC-A216	B	B	9.72485	High	TCGA-LIHC
TCGA_TCGA-DD-A1EF	B	C	3.36735	High	TCGA-LIHC
TCGA_TCGA-DD-AADL	B	C	3.4059	High	TCGA-LIHC
TCGA_TCGA-KR-A7K8	A	C	-1.99254	Low	TCGA-LIHC
TCGA_TCGA-ED-A7PX	B	C	3.48932	High	TCGA-LIHC
TCGA_TCGA-DD-AADK	A	C	-4.35045	Low	TCGA-LIHC
TCGA_TCGA-BW-A5NO	C	C	1.02617	Low	TCGA-LIHC
TCGA_TCGA-DD-A39W	C	A	-3.92535	Low	TCGA-LIHC
TCGA_TCGA-GJ-A9DB	B	C	2.79112	High	TCGA-LIHC
TCGA_TCGA-DD-A1EA	C	C	1.64189	High	TCGA-LIHC
TCGA_TCGA-UB-A7MD	C	C	-0.849535	Low	TCGA-LIHC
TCGA_TCGA-ES-A2HS	A	A	-8.00857	Low	TCGA-LIHC
TCGA_TCGA-G3-A3CJ	A	A	-9.08494	Low	TCGA-LIHC
TCGA_TCGA-FV-A3R2	B	C	2.36642	High	TCGA-LIHC
TCGA_TCGA-BW-A5NQ	B	B	12.282	High	TCGA-LIHC
TCGA_TCGA-2Y-A9GZ	C	A	-1.93518	Low	TCGA-LIHC
TCGA_TCGA-4R-AA8I	C	C	2.34419	High	TCGA-LIHC
TCGA_TCGA-DD-A4NG	A	A	-3.38115	Low	TCGA-LIHC
TCGA_TCGA-RC-A6M5	A	A	-7.62355	Low	TCGA-LIHC
TCGA_TCGA-2Y-A9H0	B	B	7.87959	High	TCGA-LIHC
TCGA_TCGA-DD-A11B	C	A	-1.88081	Low	TCGA-LIHC
TCGA_TCGA-G3-A25V	A	A	-5.41401	Low	TCGA-LIHC
TCGA_TCGA-5R-AA1C	C	C	-0.464173	Low	TCGA-LIHC
TCGA_TCGA-ED-A8O6	B	C	1.57926	High	TCGA-LIHC
TCGA_TCGA-DD-AADD	B	B	8.42326	High	TCGA-LIHC
TCGA_TCGA-BC-A10S	A	A	-7.76451	Low	TCGA-LIHC
TCGA_TCGA-CC-A9FV	C	A	-4.4465	Low	TCGA-LIHC
TCGA_TCGA-DD-AAEB	A	A	-9.8196	Low	TCGA-LIHC
TCGA_TCGA-WX-AA44	B	B	3.29964	High	TCGA-LIHC
TCGA_TCGA-PD-A5DF	C	C	2.78862	High	TCGA-LIHC
TCGA_TCGA-YA-A8S7	B	B	7.89778	High	TCGA-LIHC
TCGA_TCGA-5R-AA1D	A	A	-5.93508	Low	TCGA-LIHC
TCGA_TCGA-DD-AACH	B	B	11.5605	High	TCGA-LIHC
TCGA_TCGA-CC-A8HV	B	C	2.27681	High	TCGA-LIHC
TCGA_TCGA-BW-A5NP	B	C	4.11424	High	TCGA-LIHC
TCGA_TCGA-G3-AAV0	A	A	-8.61917	Low	TCGA-LIHC
TCGA_TCGA-DD-AAED	A	A	-2.98531	Low	TCGA-LIHC
TCGA_TCGA-DD-A73F	C	C	1.94913	High	TCGA-LIHC
TCGA_TCGA-DD-A4NN	B	B	5.60252	High	TCGA-LIHC
TCGA_TCGA-DD-AAEI	A	C	-0.875277	Low	TCGA-LIHC
TCGA_TCGA-UB-AA0V	A	A	-5.88413	Low	TCGA-LIHC
TCGA_TCGA-DD-AADO	A	C	-4.65007	Low	TCGA-LIHC
TCGA_TCGA-DD-AAVY	C	A	-5.88942	Low	TCGA-LIHC
TCGA_TCGA-FV-A3R3	A	A	-4.88502	Low	TCGA-LIHC
TCGA_TCGA-DD-A4NS	C	A	-2.12955	Low	TCGA-LIHC
TCGA_TCGA-MI-A75H	A	A	-5.07787	Low	TCGA-LIHC
TCGA_TCGA-UB-A7MC	B	B	8.43204	High	TCGA-LIHC
TCGA_TCGA-FV-A4ZQ	B	B	8.78744	High	TCGA-LIHC
TCGA_TCGA-DD-AAEG	C	C	-2.36609	Low	TCGA-LIHC
TCGA_TCGA-DD-AAD5	B	B	4.23385	High	TCGA-LIHC
TCGA_TCGA-K7-A5RG	B	C	4.5576	High	TCGA-LIHC
TCGA_TCGA-XR-A8TD	C	C	3.10184	High	TCGA-LIHC
TCGA_TCGA-DD-AACY	A	A	-8.08106	Low	TCGA-LIHC
TCGA_TCGA-CC-A9FU	B	B	5.9775	High	TCGA-LIHC
TCGA_TCGA-KR-A7K7	C	C	-0.966363	Low	TCGA-LIHC
TCGA_TCGA-G3-A25Y	B	B	7.24768	High	TCGA-LIHC
TCGA_TCGA-K7-AAU7	B	C	4.88968	High	TCGA-LIHC
TCGA_TCGA-BC-A3KF	C	C	0.0574192	Low	TCGA-LIHC
TCGA_TCGA-BC-A10Z	C	C	3.22176	High	TCGA-LIHC
TCGA_TCGA-UB-AA0U	B	B	6.31771	High	TCGA-LIHC
TCGA_TCGA-DD-AAEE	C	C	-0.707829	Low	TCGA-LIHC
TCGA_TCGA-ZP-A9D0	C	A	-5.03603	Low	TCGA-LIHC
TCGA_TCGA-DD-A1EG	C	C	-0.488934	Low	TCGA-LIHC
TCGA_TCGA-CC-A7IL	A	C	-3.38308	Low	TCGA-LIHC
TCGA_TCGA-RC-A6M4	C	C	-2.42065	Low	TCGA-LIHC
TCGA_TCGA-ED-A7XP	C	C	0.359902	Low	TCGA-LIHC
TCGA_TCGA-2Y-A9HA	B	C	2.56572	High	TCGA-LIHC
TCGA_TCGA-DD-AAE2	C	C	-0.43694	Low	TCGA-LIHC
TCGA_TCGA-DD-AADF	A	C	-1.8074	Low	TCGA-LIHC
TCGA_TCGA-DD-AACW	B	C	3.40499	High	TCGA-LIHC
TCGA_TCGA-MI-A75I	B	C	0.487943	Low	TCGA-LIHC
TCGA_TCGA-FV-A3I0	B	C	1.11875	Low	TCGA-LIHC
TCGA_TCGA-2Y-A9H1	A	A	-10.5291	Low	TCGA-LIHC
TCGA_TCGA-CC-A8HU	B	B	9.71541	High	TCGA-LIHC
TCGA_TCGA-DD-AAD2	C	C	-0.991279	Low	TCGA-LIHC
TCGA_TCGA-BC-A10R	A	A	-4.48611	Low	TCGA-LIHC
TCGA_TCGA-G3-A5SL	C	A	-4.40095	Low	TCGA-LIHC
TCGA_TCGA-CC-A1HT	B	B	13.647	High	TCGA-LIHC
TCGA_TCGA-2Y-A9GV	C	A	-4.65781	Low	TCGA-LIHC
TCGA_TCGA-ED-A7XO	C	C	4.00185	High	TCGA-LIHC
TCGA_TCGA-CC-A5UC	B	B	3.78162	High	TCGA-LIHC
TCGA_TCGA-DD-AAVQ	B	C	1.29173	Low	TCGA-LIHC
TCGA_TCGA-BD-A3EP	C	C	-1.71173	Low	TCGA-LIHC
TCGA_TCGA-DD-A39V	A	A	-5.83906	Low	TCGA-LIHC
TCGA_TCGA-DD-A3A1	A	A	-5.65642	Low	TCGA-LIHC
TCGA_TCGA-DD-A4NR	B	B	4.08871	High	TCGA-LIHC
TCGA_TCGA-DD-AAC9	A	A	-8.6409	Low	TCGA-LIHC
TCGA_TCGA-CC-5259	A	A	-7.77481	Low	TCGA-LIHC
TCGA_TCGA-DD-AADC	B	B	10.9489	High	TCGA-LIHC
TCGA_TCGA-ZS-A9CF	C	B	6.37464	High	TCGA-LIHC
TCGA_TCGA-NI-A8LF	A	A	-5.19587	Low	TCGA-LIHC
TCGA_TCGA-DD-A39Z	A	C	-3.7802	Low	TCGA-LIHC
TCGA_TCGA-G3-A7M5	A	A	-7.69851	Low	TCGA-LIHC
TCGA_TCGA-MI-A75G	A	A	-4.60743	Low	TCGA-LIHC
TCGA_TCGA-CC-A7IK	B	B	5.67618	High	TCGA-LIHC
TCGA_TCGA-G3-A5SJ	B	C	2.50063	High	TCGA-LIHC
TCGA_TCGA-ZS-A9CE	A	A	-4.89555	Low	TCGA-LIHC
TCGA_TCGA-DD-A73B	C	C	4.27334	High	TCGA-LIHC
TCGA_TCGA-RC-A7SB	A	C	-2.58938	Low	TCGA-LIHC
TCGA_TCGA-DD-AADN	A	C	-3.02869	Low	TCGA-LIHC
TCGA_TCGA-CC-A5UE	B	B	8.20356	High	TCGA-LIHC
TCGA_TCGA-DD-AACZ	B	B	6.18294	High	TCGA-LIHC
TCGA_TCGA-DD-A3A3	A	A	-6.55401	Low	TCGA-LIHC
TCGA_TCGA-2Y-A9H8	C	C	0.41946	Low	TCGA-LIHC
TCGA_TCGA-DD-AAEK	C	C	0.455657	Low	TCGA-LIHC
TCGA_TCGA-DD-A4ND	B	C	3.45306	High	TCGA-LIHC
TCGA_TCGA-2Y-A9H7	C	C	-1.50803	Low	TCGA-LIHC
TCGA_TCGA-RC-A7S9	C	B	2.48886	High	TCGA-LIHC
TCGA_TCGA-G3-A25S	A	C	-0.167303	Low	TCGA-LIHC
TCGA_TCGA-BC-A217	B	B	7.44351	High	TCGA-LIHC
TCGA_TCGA-DD-AAW2	C	A	-3.01909	Low	TCGA-LIHC
TCGA_TCGA-2Y-A9H6	A	A	-4.79486	Low	TCGA-LIHC
TCGA_TCGA-2Y-A9GW	A	A	-3.78791	Low	TCGA-LIHC
TCGA_TCGA-DD-A73D	A	A	-5.5061	Low	TCGA-LIHC
TCGA_TCGA-DD-A115	C	C	1.80435	High	TCGA-LIHC
TCGA_TCGA-XR-A8TF	C	C	-2.08705	Low	TCGA-LIHC
TCGA_TCGA-DD-AADU	A	A	-9.53443	Low	TCGA-LIHC
TCGA_TCGA-DD-AAE1	A	A	-3.56175	Low	TCGA-LIHC
TCGA_TCGA-2Y-A9HB	C	A	-3.9686	Low	TCGA-LIHC
TCGA_TCGA-BD-A2L6	A	C	1.48542	High	TCGA-LIHC
TCGA_TCGA-DD-A3A9	A	A	-4.20753	Low	TCGA-LIHC
TCGA_TCGA-KR-A7K2	A	A	-5.21613	Low	TCGA-LIHC
TCGA_TCGA-ED-A66Y	B	B	6.95451	High	TCGA-LIHC
TCGA_TCGA-DD-AAE3	A	A	-9.36064	Low	TCGA-LIHC
TCGA_TCGA-G3-AAV6	B	B	4.38215	High	TCGA-LIHC
TCGA_TCGA-ED-A97K	B	C	4.57347	High	TCGA-LIHC
TCGA_TCGA-DD-AAVW	C	C	-0.278181	Low	TCGA-LIHC
TCGA_TCGA-EP-A3RK	C	B	3.70446	High	TCGA-LIHC
TCGA_TCGA-FV-A496	A	A	-4.76506	Low	TCGA-LIHC
TCGA_TCGA-CC-A3MB	B	B	9.48256	High	TCGA-LIHC
TCGA_TCGA-CC-A7IF	A	C	0.415748	Low	TCGA-LIHC
TCGA_TCGA-ZS-A9CD	A	A	-6.78027	Low	TCGA-LIHC
TCGA_TCGA-G3-A7M6	B	B	8.4915	High	TCGA-LIHC
TCGA_TCGA-DD-A1ED	A	A	-8.30513	Low	TCGA-LIHC
TCGA_TCGA-EP-A12J	C	C	-0.743129	Low	TCGA-LIHC
TCGA_TCGA-DD-A1EJ	B	B	6.04745	High	TCGA-LIHC
TCGA_TCGA-G3-AAV2	C	A	-6.33248	Low	TCGA-LIHC
TCGA_TCGA-DD-AADY	C	C	2.75371	High	TCGA-LIHC
TCGA_TCGA-CC-5263	B	B	17.2917	High	TCGA-LIHC
TCGA_TCGA-DD-AADP	C	C	0.776167	Low	TCGA-LIHC
TCGA_TCGA-BC-A69I	A	A	-7.81999	Low	TCGA-LIHC
TCGA_TCGA-5C-A9VG	B	B	5.58264	High	TCGA-LIHC
TCGA_TCGA-DD-A1EE	C	C	1.75501	High	TCGA-LIHC
TCGA_TCGA-BC-A110	A	A	-8.92458	Low	TCGA-LIHC
TCGA_TCGA-GJ-A3OU	C	C	0.393957	Low	TCGA-LIHC
TCGA_TCGA-G3-A25U	C	C	3.88666	High	TCGA-LIHC
TCGA_TCGA-DD-A4NL	A	A	-7.76219	Low	TCGA-LIHC
TCGA_TCGA-BC-A10Q	B	C	4.04325	High	TCGA-LIHC
TCGA_TCGA-2Y-A9GU	C	C	-1.00626	Low	TCGA-LIHC
TCGA_TCGA-ZP-A9CV	C	A	-1.88737	Low	TCGA-LIHC
TCGA_TCGA-DD-A113	C	C	3.73055	High	TCGA-LIHC
TCGA_TCGA-2Y-A9GT	A	A	-2.96451	Low	TCGA-LIHC
TCGA_TCGA-CC-A3MC	C	C	2.77879	High	TCGA-LIHC
TCGA_TCGA-DD-A73A	A	A	-4.20543	Low	TCGA-LIHC
TCGA_TCGA-DD-AADG	C	A	-3.57364	Low	TCGA-LIHC
TCGA_TCGA-FV-A2QR	C	C	-0.867853	Low	TCGA-LIHC
TCGA_TCGA-G3-AAV7	B	B	14.7003	High	TCGA-LIHC
TCGA_TCGA-2Y-A9H4	A	C	-2.23312	Low	TCGA-LIHC
TCGA_TCGA-3K-AAZ8	C	A	-6.3462	Low	TCGA-LIHC
TCGA_TCGA-CC-5261	B	B	9.84141	High	TCGA-LIHC
TCGA_TCGA-ZP-A9D2	B	B	10.4943	High	TCGA-LIHC
TCGA_TCGA-2Y-A9H5	C	C	-0.280074	Low	TCGA-LIHC
TCGA_TCGA-G3-A25T	B	C	1.98547	High	TCGA-LIHC
TCGA_TCGA-DD-AAEA	A	C	-0.0389893	Low	TCGA-LIHC
TCGA_TCGA-RG-A7D4	B	B	5.15381	High	TCGA-LIHC
TCGA_TCGA-DD-AACD	A	A	-7.60958	Low	TCGA-LIHC
TCGA_TCGA-DD-AAD8	C	C	2.33054	High	TCGA-LIHC
TCGA_TCGA-5R-AAAM	A	A	-5.6198	Low	TCGA-LIHC
TCGA_TCGA-EP-A3JL	A	C	-4.0611	Low	TCGA-LIHC
TCGA_TCGA-DD-A73G	A	A	-7.5156	Low	TCGA-LIHC
TCGA_TCGA-G3-AAV4	C	C	-1.40869	Low	TCGA-LIHC
TCGA_TCGA-ED-A459	C	B	5.33685	High	TCGA-LIHC
TCGA_TCGA-DD-A73C	C	A	-2.68057	Low	TCGA-LIHC
TCGA_TCGA-MR-A520	A	A	-7.78553	Low	TCGA-LIHC
TCGA_TCGA-RC-A6M3	B	B	4.38706	High	TCGA-LIHC
TCGA_TCGA-DD-AACU	C	C	-0.120138	Low	TCGA-LIHC
TCGA_TCGA-WX-AA47	A	A	-8.50583	Low	TCGA-LIHC
TCGA_TCGA-DD-A3A4	A	A	-7.11243	Low	TCGA-LIHC
TCGA_TCGA-DD-AADQ	A	A	-6.134	Low	TCGA-LIHC
TCGA_TCGA-CC-A8HS	B	B	9.60229	High	TCGA-LIHC
TCGA_TCGA-DD-A1EL	B	B	6.77647	High	TCGA-LIHC
TCGA_TCGA-WQ-AB4B	A	A	-6.21672	Low	TCGA-LIHC
TCGA_TCGA-DD-A11A	C	C	1.6608	High	TCGA-LIHC
TCGA_TCGA-DD-AAD0	C	C	2.49745	High	TCGA-LIHC
TCGA_TCGA-DD-A3A6	A	A	-9.14802	Low	TCGA-LIHC
TCGA_TCGA-DD-A114	B	B	12.5439	High	TCGA-LIHC
TCGA_TCGA-5C-AAPD	B	B	3.33753	High	TCGA-LIHC
TCGA_TCGA-HP-A5N0	A	A	-5.7904	Low	TCGA-LIHC
TCGA_TCGA-T1-A6J8	C	A	-5.40268	Low	TCGA-LIHC
TCGA_TCGA-XR-A8TC	C	C	2.7651	High	TCGA-LIHC
TCGA_TCGA-DD-AACK	C	C	0.101615	Low	TCGA-LIHC
TCGA_TCGA-MI-A75C	A	A	-5.01827	Low	TCGA-LIHC
TCGA_TCGA-DD-AACP	B	B	9.55166	High	TCGA-LIHC
TCGA_TCGA-DD-AACT	A	A	-4.77974	Low	TCGA-LIHC
TCGA_TCGA-DD-A73E	C	C	-0.183906	Low	TCGA-LIHC
TCGA_TCGA-BC-4072	B	B	6.56755	High	TCGA-LIHC
TCGA_TCGA-BC-4073	B	B	8.95077	High	TCGA-LIHC
TCGA_TCGA-XR-A8TG	B	B	6.77691	High	TCGA-LIHC
TCGA_TCGA-RC-A6M6	B	B	5.86273	High	TCGA-LIHC
TCGA_TCGA-BC-A69H	B	C	0.0961363	Low	TCGA-LIHC
TCGA_TCGA-DD-AAC8	C	A	-3.13054	Low	TCGA-LIHC
TCGA_TCGA-DD-AADJ	A	A	-5.94931	Low	TCGA-LIHC
TCGA_TCGA-2Y-A9H9	C	C	-2.07304	Low	TCGA-LIHC
TCGA_TCGA-ED-A5KG	B	B	8.14806	High	TCGA-LIHC
TCGA_TCGA-DD-AACO	A	C	-3.51728	Low	TCGA-LIHC
TCGA_TCGA-G3-A25Z	A	A	-5.13137	Low	TCGA-LIHC
TCGA_TCGA-DD-A4NV	C	A	-1.90296	Low	TCGA-LIHC
TCGA_TCGA-DD-A39X	A	A	-6.10259	Low	TCGA-LIHC
TCGA_TCGA-EP-A2KA	C	C	1.34908	High	TCGA-LIHC
TCGA_TCGA-DD-A1EC	B	C	1.69449	High	TCGA-LIHC
TCGA_TCGA-DD-AAD3	C	A	-2.18382	Low	TCGA-LIHC
TCGA_TCGA-DD-AACS	B	B	7.90641	High	TCGA-LIHC
TCGA_TCGA-BD-A3ER	A	A	-6.34876	Low	TCGA-LIHC
TCGA_TCGA-GJ-A6C0	C	C	3.56586	High	TCGA-LIHC
TCGA_TCGA-2Y-A9GS	B	B	9.59715	High	TCGA-LIHC
TCGA_TCGA-BC-A8YO	B	B	13.0635	High	TCGA-LIHC
TCGA_TCGA-CC-A9FW	B	C	0.991575	Low	TCGA-LIHC
TCGA_TCGA-CC-A5UD	B	B	9.89829	High	TCGA-LIHC
TCGA_TCGA-DD-A119	A	A	-7.78442	Low	TCGA-LIHC
TCGA_TCGA-DD-AACB	C	C	-0.266414	Low	TCGA-LIHC
TCGA_TCGA-FV-A495	A	C	-2.18551	Low	TCGA-LIHC
TCGA_TCGA-DD-A1EH	C	C	4.54966	High	TCGA-LIHC
TCGA_TCGA-DD-AAEH	A	A	-4.42996	Low	TCGA-LIHC
TCGA_TCGA-DD-A4NE	B	B	8.76915	High	TCGA-LIHC
TCGA_TCGA-DD-AADV	B	B	7.36222	High	TCGA-LIHC
TCGA_TCGA-DD-AACX	C	C	1.39638	High	TCGA-LIHC
TCGA_TCGA-DD-AACC	A	C	-1.92024	Low	TCGA-LIHC
TCGA_TCGA-G3-A5SK	A	A	-8.90434	Low	TCGA-LIHC
TCGA_TCGA-DD-AACV	B	B	10.4147	High	TCGA-LIHC
TCGA_TCGA-CC-5264	B	B	16.5177	High	TCGA-LIHC
TCGA_TCGA-G3-A7M7	A	A	-8.11885	Low	TCGA-LIHC
TCGA_TCGA-G3-AAUZ	A	C	-2.69901	Low	TCGA-LIHC
TCGA_TCGA-RC-A7SK	C	C	-2.182	Low	TCGA-LIHC
TCGA_TCGA-DD-AACI	A	A	-6.64153	Low	TCGA-LIHC
TCGA_TCGA-2V-A95S	B	C	1.6918	High	TCGA-LIHC
TCGA_TCGA-DD-A4NH	B	B	5.86198	High	TCGA-LIHC
TCGA_TCGA-WX-AA46	A	A	-8.14691	Low	TCGA-LIHC
TCGA_TCGA-2Y-A9H2	B	B	6.3792	High	TCGA-LIHC
TCGA_TCGA-DD-AAW3	C	A	-4.12529	Low	TCGA-LIHC
TCGA_TCGA-ED-A82E	B	A	-0.816052	Low	TCGA-LIHC
TCGA_TCGA-DD-A4NP	A	A	-8.60827	Low	TCGA-LIHC
TCGA_TCGA-G3-A6UC	C	A	-2.75217	Low	TCGA-LIHC
TCGA_TCGA-FV-A2QQ	A	A	-4.76674	Low	TCGA-LIHC
TCGA_TCGA-ZP-A9D4	C	A	-2.38416	Low	TCGA-LIHC
TCGA_TCGA-DD-AAE6	C	B	1.80792	High	TCGA-LIHC
TCGA_TCGA-DD-AACG	A	C	0.245105	Low	TCGA-LIHC
TCGA_TCGA-G3-A5SI	C	B	5.94416	High	TCGA-LIHC
TCGA_TCGA-ED-A7PY	A	C	-3.08737	Low	TCGA-LIHC
TCGA_TCGA-EP-A2KC	C	C	-1.4421	Low	TCGA-LIHC
TCGA_TCGA-BC-A10X	A	A	-5.71002	Low	TCGA-LIHC
TCGA_TCGA-CC-A7IH	C	C	-0.903735	Low	TCGA-LIHC
TCGA_TCGA-DD-A3A8	A	A	-6.81802	Low	TCGA-LIHC
TCGA_TCGA-DD-AACL	B	B	4.39805	High	TCGA-LIHC
TCGA_TCGA-DD-A116	A	A	-3.96084	Low	TCGA-LIHC
TCGA_TCGA-CC-A7IG	B	B	4.15948	High	TCGA-LIHC
TCGA_TCGA-DD-AAE9	A	C	-2.96417	Low	TCGA-LIHC
TCGA_TCGA-DD-AAVP	C	A	-5.40329	Low	TCGA-LIHC
TCGA_TCGA-G3-AAV5	C	C	-2.81981	Low	TCGA-LIHC
TCGA_TCGA-G3-A3CG	C	A	-4.67891	Low	TCGA-LIHC
TCGA_TCGA-CC-5260	B	B	11.6594	High	TCGA-LIHC
TCGA_TCGA-CC-A7IJ	B	B	16.0522	High	TCGA-LIHC
TCGA_TCGA-DD-A4NK	C	A	-5.34137	Low	TCGA-LIHC
TCGA_TCGA-DD-A3A5	A	C	-0.683439	Low	TCGA-LIHC
TCGA_TCGA-NI-A4U2	A	A	-8.34389	Low	TCGA-LIHC
TCGA_TCGA-DD-A4NF	C	A	-5.25505	Low	TCGA-LIHC
TCGA_TCGA-DD-AADI	C	A	-3.77493	Low	TCGA-LIHC
TCGA_TCGA-DD-A4NA	B	C	5.1216	High	TCGA-LIHC
TCGA_TCGA-BC-A10T	C	C	0.558058	Low	TCGA-LIHC
TCGA_TCGA-RC-A7SH	C	C	1.00514	Low	TCGA-LIHC
TCGA_TCGA-WJ-A86L	C	C	0.280892	Low	TCGA-LIHC
TCGA_TCGA-DD-AA3A	B	B	10.4865	High	TCGA-LIHC
TCGA_TCGA-CC-A7IE	C	C	2.59478	High	TCGA-LIHC
TCGA_TCGA-DD-AAVS	B	C	2.90989	High	TCGA-LIHC
TCGA_TCGA-DD-AAE7	A	A	-7.09323	Low	TCGA-LIHC
TCGA_TCGA-BC-A3KG	B	B	16.0907	High	TCGA-LIHC
TCGA_TCGA-DD-A3A2	A	A	-9.31426	Low	TCGA-LIHC
TCGA_TCGA-DD-AAVR	A	A	-5.17601	Low	TCGA-LIHC
TCGA_TCGA-CC-A7II	B	B	11.2342	High	TCGA-LIHC
TCGA_TCGA-DD-AACN	C	A	-0.967236	Low	TCGA-LIHC
TCGA_TCGA-2Y-A9GX	C	C	-0.156022	Low	TCGA-LIHC
TCGA_TCGA-CC-A3MA	B	B	10.2003	High	TCGA-LIHC
TCGA_TCGA-DD-AACQ	C	C	-1.97315	Low	TCGA-LIHC
TCGA_TCGA-RC-A7SF	A	A	-3.84469	Low	TCGA-LIHC
TCGA_TCGA-DD-AADW	B	B	10.9803	High	TCGA-LIHC
TCGA_TCGA-G3-A3CH	C	C	0.206202	Low	TCGA-LIHC
TCGA_TCGA-DD-A1EI	B	C	3.20872	High	TCGA-LIHC
TCGA_TCGA-ZP-A9CZ	B	B	7.68465	High	TCGA-LIHC
TCGA_TCGA-KR-A7K0	C	A	-4.81551	Low	TCGA-LIHC
TCGA_TCGA-BC-A10Y	B	B	9.37142	High	TCGA-LIHC
TCGA_TCGA-ED-A8O5	C	C	2.16712	High	TCGA-LIHC
TCGA_TCGA-CC-A9FS	C	C	-1.9486	Low	TCGA-LIHC
TCGA_TCGA-UB-A7MB	B	B	11.0489	High	TCGA-LIHC
TCGA_TCGA-ED-A627	C	A	-3.19923	Low	TCGA-LIHC
TCGA_TCGA-XR-A8TE	C	A	-5.63082	Low	TCGA-LIHC
TCGA_TCGA-DD-AACF	C	C	2.38702	High	TCGA-LIHC
TCGA_TCGA-K7-A5RF	A	A	-7.48862	Low	TCGA-LIHC
TCGA_TCGA-ZP-A9D1	C	A	-4.24094	Low	TCGA-LIHC
TCGA_TCGA-DD-A3A7	A	C	-6.25933	Low	TCGA-LIHC
TCGA_TCGA-DD-AACE	A	A	-4.36992	Low	TCGA-LIHC
TCGA_TCGA-2Y-A9H3	A	A	-7.77059	Low	TCGA-LIHC
TCGA_TCGA-DD-A4NB	C	A	-3.9763	Low	TCGA-LIHC
TCGA_TCGA-EP-A26S	C	A	-3.79912	Low	TCGA-LIHC
TCGA_TCGA-DD-AAVX	A	A	-6.79815	Low	TCGA-LIHC
TCGA_TCGA-ED-A7PZ	C	C	-1.69533	Low	TCGA-LIHC
TCGA_TCGA-LG-A6GG	C	C	-1.54933	Low	TCGA-LIHC
TCGA_TCGA-UB-A7ME	B	C	1.03111	Low	TCGA-LIHC
TCGA_TCGA-G3-A7M9	B	B	15.2455	High	TCGA-LIHC
TCGA_TCGA-DD-AACJ	A	A	-8.85602	Low	TCGA-LIHC
TCGA_TCGA-LG-A9QD	A	A	-7.9709	Low	TCGA-LIHC
TCGA_TCGA-ZS-A9CG	A	A	-7.78245	Low	TCGA-LIHC
TCGA_TCGA-K7-A6G5	A	A	-5.87134	Low	TCGA-LIHC
TCGA_TCGA-DD-AADS	A	A	-10.2181	Low	TCGA-LIHC
TCGA_TCGA-DD-AAW1	C	A	-5.82436	Low	TCGA-LIHC
TCGA_TCGA-DD-A118	C	C	-1.63367	Low	TCGA-LIHC
TCGA_TCGA-DD-AADA	A	A	-6.50679	Low	TCGA-LIHC
TCGA_TCGA-G3-AAV1	C	C	-1.37428	Low	TCGA-LIHC
TCGA_TCGA-O8-A75V	A	A	-4.91675	Low	TCGA-LIHC
TCGA_TCGA-ZP-A9CY	A	A	-4.27247	Low	TCGA-LIHC
TCGA_TCGA-G3-A7M8	A	A	-7.17361	Low	TCGA-LIHC
TCGA_TCGA-DD-AAE0	B	B	4.85879	High	TCGA-LIHC
LICA_DO50867	B	B	17.7894	High	ICGC-LICA
LICA_DO231849	B	C	3.04232	High	ICGC-LICA
LICA_DO50931	C	A	-3.67792	Low	ICGC-LICA
LICA_DO50743	A	A	-3.28716	Low	ICGC-LICA
LICA_DO44672	C	A	-4.98318	Low	ICGC-LICA
LICA_DO228901	C	C	1.83485	High	ICGC-LICA
LICA_DO231864	B	B	10.8801	High	ICGC-LICA
LICA_DO231838	C	C	2.05032	High	ICGC-LICA
LICA_DO50926	A	A	-6.64222	Low	ICGC-LICA
LICA_DO228904	A	A	-7.78935	Low	ICGC-LICA
LICA_DO231886	A	A	-7.08583	Low	ICGC-LICA
LICA_DO50748	A	A	-9.62519	Low	ICGC-LICA
LICA_DO50919	C	C	-0.0461865	Low	ICGC-LICA
LICA_DO50936	C	B	2.70159	High	ICGC-LICA
LICA_DO231795	C	C	-0.840038	Low	ICGC-LICA
LICA_DO50894	B	C	2.71677	High	ICGC-LICA
LICA_DO50902	B	B	4.31686	High	ICGC-LICA
LICA_DO231918	A	C	-0.194428	Low	ICGC-LICA
LICA_DO231930	C	A	-4.06504	Low	ICGC-LICA
LICA_DO50910	C	C	-2.19302	Low	ICGC-LICA
LICA_DO228898	C	C	-0.0787595	Low	ICGC-LICA
LICA_DO231840	A	A	-7.60377	Low	ICGC-LICA
LICA_DO231878	C	C	2.9308	High	ICGC-LICA
LICA_DO231915	A	A	-9.30635	Low	ICGC-LICA
LICA_DO44856	B	B	7.0196	High	ICGC-LICA
LICA_DO231926	B	B	4.39216	High	ICGC-LICA
LICA_DO231889	C	A	-3.75538	Low	ICGC-LICA
LICA_DO50938	A	C	-0.765782	Low	ICGC-LICA
LICA_DO50917	B	B	5.54561	High	ICGC-LICA
LICA_DO44812	C	C	0.961548	Low	ICGC-LICA
LICA_DO231806	C	C	3.51431	High	ICGC-LICA
LICA_DO231921	A	A	-6.65527	Low	ICGC-LICA
LICA_DO231842	C	C	2.67059	High	ICGC-LICA
LICA_DO231907	B	B	6.19176	High	ICGC-LICA
LICA_DO228897	C	A	-1.82755	Low	ICGC-LICA
LICA_DO50946	B	B	7.21788	High	ICGC-LICA
LICA_DO50913	B	B	2.9628	High	ICGC-LICA
LICA_DO44754	A	A	-4.7947	Low	ICGC-LICA
LICA_DO231925	B	B	7.36366	High	ICGC-LICA
LICA_DO231873	A	A	-6.87081	Low	ICGC-LICA
LICA_DO50903	B	C	2.10701	High	ICGC-LICA
LICA_DO231922	B	B	9.3598	High	ICGC-LICA
LICA_DO50865	C	A	-3.4762	Low	ICGC-LICA
LICA_DO228907	A	C	0.170575	Low	ICGC-LICA
LICA_DO231894	B	B	8.17016	High	ICGC-LICA
LICA_DO44828	C	C	-1.3064	Low	ICGC-LICA
LICA_DO50935	C	A	-7.48435	Low	ICGC-LICA
LICA_DO50970	A	A	-6.26954	Low	ICGC-LICA
LICA_DO231903	B	C	1.50743	High	ICGC-LICA
LICA_DO231831	A	A	-7.50948	Low	ICGC-LICA
LICA_DO44652	C	A	-4.44068	Low	ICGC-LICA
LICA_DO50962	C	C	1.37794	High	ICGC-LICA
LICA_DO44680	C	A	-2.7433	Low	ICGC-LICA
LICA_DO44740	C	C	0.871991	Low	ICGC-LICA
LICA_DO44714	A	C	-0.3677	Low	ICGC-LICA
LICA_DO50944	A	C	2.62475	High	ICGC-LICA
LICA_DO231820	C	C	0.912605	Low	ICGC-LICA
LICA_DO228883	C	C	0.122656	Low	ICGC-LICA
LICA_DO50909	B	C	-0.961392	Low	ICGC-LICA
LICA_DO50880	C	C	0.0971722	Low	ICGC-LICA
LICA_DO50853	B	C	0.504305	Low	ICGC-LICA
LICA_DO44794	A	A	-6.38409	Low	ICGC-LICA
LICA_DO50974	A	A	-4.96193	Low	ICGC-LICA
LICA_DO50861	C	A	-6.9498	Low	ICGC-LICA
LICA_DO231877	B	B	7.26353	High	ICGC-LICA
LICA_DO231923	A	C	-1.06324	Low	ICGC-LICA
LICA_DO44676	B	B	11.5811	High	ICGC-LICA
LICA_DO231920	B	B	4.94393	High	ICGC-LICA
LICA_DO50960	C	C	-3.64652	Low	ICGC-LICA
LICA_DO44634	C	C	-0.728845	Low	ICGC-LICA
LICA_DO231823	B	B	7.96099	High	ICGC-LICA
LICA_DO50899	C	A	-7.96352	Low	ICGC-LICA
LICA_DO50907	B	B	6.5914	High	ICGC-LICA
LICA_DO44780	B	B	7.76132	High	ICGC-LICA
LICA_DO44862	B	C	4.04065	High	ICGC-LICA
LICA_DO44788	A	A	-4.61366	Low	ICGC-LICA
LICA_DO231905	C	A	-4.0055	Low	ICGC-LICA
LICA_DO50911	B	C	4.16489	High	ICGC-LICA
LICA_DO50921	C	C	-0.0214134	Low	ICGC-LICA
LICA_DO228894	C	C	1.51744	High	ICGC-LICA
LICA_DO50885	B	C	3.63605	High	ICGC-LICA
LICA_DO44708	C	C	1.07434	Low	ICGC-LICA
LICA_DO50874	C	A	-5.56349	Low	ICGC-LICA
LICA_DO231882	A	A	-4.29896	Low	ICGC-LICA
LICA_DO50968	C	A	-4.84576	Low	ICGC-LICA
LICA_DO50810	C	A	-5.00794	Low	ICGC-LICA
LICA_DO231911	C	C	0.371791	Low	ICGC-LICA
LICA_DO231846	A	A	-4.39889	Low	ICGC-LICA
LICA_DO50920	C	A	-5.13294	Low	ICGC-LICA
LICA_DO231828	A	A	-10.2457	Low	ICGC-LICA
LICA_DO50858	B	B	9.39135	High	ICGC-LICA
LICA_DO44666	C	A	-4.1588	Low	ICGC-LICA
LICA_DO44806	A	A	-4.28251	Low	ICGC-LICA
LICA_DO50940	C	C	4.58075	High	ICGC-LICA
LICA_DO231825	A	C	2.75533	High	ICGC-LICA
LICA_DO50881	B	B	11.8476	High	ICGC-LICA
LICA_DO231912	A	A	-3.35072	Low	ICGC-LICA
LICA_DO50828	B	C	0.522422	Low	ICGC-LICA
LICA_DO44864	B	B	8.00913	High	ICGC-LICA
LICA_DO50883	B	C	0.779977	Low	ICGC-LICA
LICA_DO231917	A	C	-1.35618	Low	ICGC-LICA
LICA_DO44846	C	C	2.79731	High	ICGC-LICA
LICA_DO231901	B	B	5.60824	High	ICGC-LICA
LICA_DO231929	A	C	0.674762	Low	ICGC-LICA
LICA_DO231817	C	C	-1.63759	Low	ICGC-LICA
LICA_DO50854	B	B	3.16614	High	ICGC-LICA
LICA_DO50934	B	B	5.4052	High	ICGC-LICA
LICA_DO50900	C	C	-1.37202	Low	ICGC-LICA
LICA_DO50916	A	A	-6.14811	Low	ICGC-LICA
LICA_DO44854	C	C	0.804739	Low	ICGC-LICA
LICA_DO50898	B	C	-1.11015	Low	ICGC-LICA
LICA_DO50954	A	A	-6.70547	Low	ICGC-LICA
LICA_DO231916	C	C	-3.82521	Low	ICGC-LICA
LICA_DO44798	B	B	5.28328	High	ICGC-LICA
LICA_DO50879	C	C	0.447179	Low	ICGC-LICA
LICA_DO50852	B	C	4.44827	High	ICGC-LICA
LICA_DO44792	B	C	3.18874	High	ICGC-LICA
LICA_DO231931	A	A	-5.601	Low	ICGC-LICA
LICA_DO228893	A	A	-6.70087	Low	ICGC-LICA
LICA_DO231834	C	B	5.82624	High	ICGC-LICA
LICA_DO231927	A	A	-5.5337	Low	ICGC-LICA
LICA_DO231870	B	C	3.85305	High	ICGC-LICA
LICA_DO231867	B	B	10.1231	High	ICGC-LICA
LICA_DO50746	A	A	-3.02874	Low	ICGC-LICA
LICA_DO50905	C	C	-0.321845	Low	ICGC-LICA
LICA_DO50826	C	C	-3.57217	Low	ICGC-LICA
LICA_DO50933	A	A	-9.31608	Low	ICGC-LICA
LICA_DO231884	C	C	-0.679156	Low	ICGC-LICA
LICA_DO231919	B	B	8.93976	High	ICGC-LICA
LICA_DO231898	C	B	7.23976	High	ICGC-LICA
LICA_DO50969	C	A	-6.15578	Low	ICGC-LICA
LICA_DO50893	C	A	-3.16787	Low	ICGC-LICA
LICA_DO50927	B	C	3.99141	High	ICGC-LICA
LICA_DO50847	C	A	-3.16165	Low	ICGC-LICA
LICA_DO231924	B	B	8.00645	High	ICGC-LICA
LICA_DO50838	C	A	-6.31268	Low	ICGC-LICA
LICA_DO50886	C	A	-2.25749	Low	ICGC-LICA
LICA_DO50889	C	C	-0.258734	Low	ICGC-LICA
LICA_DO44848	A	A	-5.13751	Low	ICGC-LICA
LICA_DO228887	B	B	4.59949	High	ICGC-LICA
LICA_DO231928	C	B	10.7588	High	ICGC-LICA
LICA_DO231913	C	C	5.01986	High	ICGC-LICA
LICA_DO50972	C	A	-3.24839	Low	ICGC-LICA
LICA_DO44832	C	C	0.904182	Low	ICGC-LICA
LICA_DO231932	A	A	-7.52771	Low	ICGC-LICA
LICA_DO50906	C	A	-4.82712	Low	ICGC-LICA
LICA_DO231891	B	B	8.0188	High	ICGC-LICA
LICA_DO50860	A	A	-8.99588	Low	ICGC-LICA
LICA_DO231908	B	B	6.31549	High	ICGC-LICA
LICA_DO50875	A	A	-6.05964	Low	ICGC-LICA
LICA_DO44808	A	A	-6.14479	Low	ICGC-LICA
LICA_DO50869	A	A	-5.22093	Low	ICGC-LICA
LICA_DO44668	C	A	-4.24973	Low	ICGC-LICA
LICA_DO44674	C	C	-3.3074	Low	ICGC-LICA
LICA_DO44802	C	A	-1.8225	Low	ICGC-LICA
LICA_DO50912	C	C	0.838344	Low	ICGC-LICA
LICA_DO44696	C	B	6.73433	High	ICGC-LICA
LICA_DO44800	A	A	-4.94748	Low	ICGC-LICA
LICA_DO50835	B	B	7.90975	High	ICGC-LICA
LICA_DO228906	C	A	-7.50881	Low	ICGC-LICA
LICA_DO44868	C	B	8.61954	High	ICGC-LICA
LIRI_DO45275	B	B	12.5773	High	ICGC-LIRI
LIRI_DO48732	B	C	-0.00460933	Low	ICGC-LIRI
LIRI_DO45221	B	B	4.23434	High	ICGC-LIRI
LIRI_DO23525	B	B	7.22609	High	ICGC-LIRI
LIRI_DO45149	A	C	-2.38897	Low	ICGC-LIRI
LIRI_DO50800	A	A	-8.34515	Low	ICGC-LIRI
LIRI_DO45213	C	C	2.6491	High	ICGC-LIRI
LIRI_DO45191	C	C	-1.50533	Low	ICGC-LIRI
LIRI_DO227801	A	A	-4.75067	Low	ICGC-LIRI
LIRI_DO50817	C	A	-8.06135	Low	ICGC-LIRI
LIRI_DO45257	C	C	0.726419	Low	ICGC-LIRI
LIRI_DO45289	C	C	-1.23128	Low	ICGC-LIRI
LIRI_DO50803	C	C	-3.32096	Low	ICGC-LIRI
LIRI_DO23541	A	A	-2.98407	Low	ICGC-LIRI
LIRI_DO48700	A	A	-7.07939	Low	ICGC-LIRI
LIRI_DO45189	B	C	4.82819	High	ICGC-LIRI
LIRI_DO23516	C	B	6.09838	High	ICGC-LIRI
LIRI_DO45163	C	C	3.23993	High	ICGC-LIRI
LIRI_DO45107	C	A	-6.35385	Low	ICGC-LIRI
LIRI_DO45181	A	A	-9.01557	Low	ICGC-LIRI
LIRI_DO48727	C	C	-1.87254	Low	ICGC-LIRI
LIRI_DO50778	B	B	6.53378	High	ICGC-LIRI
LIRI_DO45179	C	C	0.351041	Low	ICGC-LIRI
LIRI_DO50839	A	A	-9.61444	Low	ICGC-LIRI
LIRI_DO45253	C	B	5.98267	High	ICGC-LIRI
LIRI_DO23549	C	C	3.47273	High	ICGC-LIRI
LIRI_DO23538	C	C	-1.2174	Low	ICGC-LIRI
LIRI_DO45265	B	C	4.45785	High	ICGC-LIRI
LIRI_DO48704	C	C	-0.55221	Low	ICGC-LIRI
LIRI_DO45283	C	C	-1.08496	Low	ICGC-LIRI
LIRI_DO45099	A	A	-3.10031	Low	ICGC-LIRI
LIRI_DO45269	B	B	7.44171	High	ICGC-LIRI
LIRI_DO45245	B	B	11.8396	High	ICGC-LIRI
LIRI_DO23508	B	B	1.3393	Low	ICGC-LIRI
LIRI_DO50809	C	B	2.63142	High	ICGC-LIRI
LIRI_DO23551	A	A	-10.3512	Low	ICGC-LIRI
LIRI_DO45229	A	A	-6.53231	Low	ICGC-LIRI
LIRI_DO45121	C	C	-1.62911	Low	ICGC-LIRI
LIRI_DO23528	C	C	-1.24533	Low	ICGC-LIRI
LIRI_DO23547	A	A	-5.46729	Low	ICGC-LIRI
LIRI_DO48730	B	C	2.41124	High	ICGC-LIRI
LIRI_DO23535	A	A	-3.50282	Low	ICGC-LIRI
LIRI_DO45159	C	A	-2.28402	Low	ICGC-LIRI
LIRI_DO45171	C	A	-3.75946	Low	ICGC-LIRI
LIRI_DO50819	C	C	0.802811	Low	ICGC-LIRI
LIRI_DO48719	C	A	-5.56337	Low	ICGC-LIRI
LIRI_DO48760	A	A	-4.67348	Low	ICGC-LIRI
LIRI_DO45201	A	A	-7.30433	Low	ICGC-LIRI
LIRI_DO45141	C	B	7.04304	High	ICGC-LIRI
LIRI_DO23544	A	A	-6.98856	Low	ICGC-LIRI
LIRI_DO50783	C	C	-3.88499	Low	ICGC-LIRI
LIRI_DO50799	B	C	3.1181	High	ICGC-LIRI
LIRI_DO48712	C	C	0.869243	Low	ICGC-LIRI
LIRI_DO50857	C	C	-0.470102	Low	ICGC-LIRI
LIRI_DO45307	B	B	3.9536	High	ICGC-LIRI
LIRI_DO50805	A	A	-6.48004	Low	ICGC-LIRI
LIRI_DO45205	B	C	4.87039	High	ICGC-LIRI
LIRI_DO45231	C	C	3.74004	High	ICGC-LIRI
LIRI_DO45251	C	A	-6.28333	Low	ICGC-LIRI
LIRI_DO23532	A	A	-8.97111	Low	ICGC-LIRI
LIRI_DO50787	C	A	-3.20328	Low	ICGC-LIRI
LIRI_DO23517	C	A	-8.52994	Low	ICGC-LIRI
LIRI_DO50818	C	A	-6.17974	Low	ICGC-LIRI
LIRI_DO50845	C	A	-5.38812	Low	ICGC-LIRI
LIRI_DO45255	C	C	-2.54422	Low	ICGC-LIRI
LIRI_DO50820	C	B	5.55577	High	ICGC-LIRI
LIRI_DO45125	C	A	-5.23837	Low	ICGC-LIRI
LIRI_DO23511	C	C	-0.516393	Low	ICGC-LIRI
LIRI_DO45249	A	A	-6.09504	Low	ICGC-LIRI
LIRI_DO45161	B	B	10.076	High	ICGC-LIRI
LIRI_DO45183	C	C	0.313929	Low	ICGC-LIRI
LIRI_DO48746	C	C	0.734447	Low	ICGC-LIRI
LIRI_DO48717	C	B	3.98038	High	ICGC-LIRI
LIRI_DO48737	C	C	-0.957615	Low	ICGC-LIRI
LIRI_DO48759	A	A	-5.33428	Low	ICGC-LIRI
LIRI_DO45193	B	B	5.54505	High	ICGC-LIRI
LIRI_DO45211	B	B	11.407	High	ICGC-LIRI
LIRI_DO48720	B	C	4.74987	High	ICGC-LIRI
LIRI_DO23521	B	B	11.9003	High	ICGC-LIRI
LIRI_DO45097	A	A	-3.70689	Low	ICGC-LIRI
LIRI_DO45223	A	A	-4.78215	Low	ICGC-LIRI
LIRI_DO45267	C	B	5.27944	High	ICGC-LIRI
LIRI_DO45233	A	A	-8.05532	Low	ICGC-LIRI
LIRI_DO45305	B	C	1.27658	Low	ICGC-LIRI
LIRI_DO48728	C	C	3.14623	High	ICGC-LIRI
LIRI_DO45203	C	C	0.927958	Low	ICGC-LIRI
LIRI_DO45247	C	C	4.25659	High	ICGC-LIRI
LIRI_DO23524	B	B	7.208	High	ICGC-LIRI
LIRI_DO45093	B	B	8.20785	High	ICGC-LIRI
LIRI_DO50822	C	A	-3.04356	Low	ICGC-LIRI
LIRI_DO45173	B	C	2.76975	High	ICGC-LIRI
LIRI_DO45105	B	C	1.88495	High	ICGC-LIRI
LIRI_DO227643	C	A	-4.17839	Low	ICGC-LIRI
LIRI_DO23530	A	A	-6.43562	Low	ICGC-LIRI
LIRI_DO50813	A	A	-6.73628	Low	ICGC-LIRI
LIRI_DO23519	B	B	7.23466	High	ICGC-LIRI
LIRI_DO50814	C	A	-6.92998	Low	ICGC-LIRI
LIRI_DO45287	B	B	7.50635	High	ICGC-LIRI
LIRI_DO23514	C	C	1.93758	High	ICGC-LIRI
LIRI_DO23546	C	C	-0.973519	Low	ICGC-LIRI
LIRI_DO23533	C	C	1.7053	High	ICGC-LIRI
LIRI_DO50804	C	A	-4.0074	Low	ICGC-LIRI
LIRI_DO50850	C	C	-0.313281	Low	ICGC-LIRI
LIRI_DO45207	C	C	4.99421	High	ICGC-LIRI
LIRI_DO23518	C	C	-0.40908	Low	ICGC-LIRI
LIRI_DO23542	C	C	0.21254	Low	ICGC-LIRI
LIRI_DO50789	A	C	-1.60923	Low	ICGC-LIRI
LIRI_DO45113	C	C	-0.638998	Low	ICGC-LIRI
LIRI_DO48679	C	C	-1.07583	Low	ICGC-LIRI
LIRI_DO48747	B	B	1.42254	High	ICGC-LIRI
LIRI_DO48751	C	B	5.23357	High	ICGC-LIRI
LIRI_DO50785	B	B	2.77462	High	ICGC-LIRI
LIRI_DO45237	C	B	9.90715	High	ICGC-LIRI
LIRI_DO45096	C	C	3.96481	High	ICGC-LIRI
LIRI_DO45301	B	B	4.86294	High	ICGC-LIRI
LIRI_DO50806	B	B	3.05172	High	ICGC-LIRI
LIRI_DO23536	C	A	-4.22296	Low	ICGC-LIRI
LIRI_DO45092	C	C	-0.0916204	Low	ICGC-LIRI
LIRI_DO50811	C	C	-0.94471	Low	ICGC-LIRI
LIRI_DO50776	A	A	-6.17776	Low	ICGC-LIRI
LIRI_DO48721	C	A	-3.69657	Low	ICGC-LIRI
LIRI_DO45143	A	C	-3.71096	Low	ICGC-LIRI
LIRI_DO45147	A	C	-1.42221	Low	ICGC-LIRI
LIRI_DO50808	A	A	-6.27858	Low	ICGC-LIRI
LIRI_DO50840	C	B	4.84037	High	ICGC-LIRI
LIRI_DO48742	A	A	-5.19521	Low	ICGC-LIRI
LIRI_DO48674	A	A	-11.9504	Low	ICGC-LIRI
LIRI_DO45225	C	B	9.70894	High	ICGC-LIRI
LIRI_DO50816	C	A	-4.79114	Low	ICGC-LIRI
LIRI_DO23550	C	C	-1.28571	Low	ICGC-LIRI
LIRI_DO50855	C	C	-2.27521	Low	ICGC-LIRI
LIRI_DO48677	C	A	-5.72495	Low	ICGC-LIRI
LIRI_DO50793	C	C	-1.73203	Low	ICGC-LIRI
LIRI_DO45273	A	C	-1.76875	Low	ICGC-LIRI
LIRI_DO45241	C	A	-4.43508	Low	ICGC-LIRI
LIRI_DO45111	C	A	-1.75379	Low	ICGC-LIRI
LIRI_DO45187	B	B	7.188	High	ICGC-LIRI
LIRI_DO50825	C	C	-1.23535	Low	ICGC-LIRI
LIRI_DO45091	C	C	1.51939	High	ICGC-LIRI
LIRI_DO45175	C	C	-0.15486	Low	ICGC-LIRI
LIRI_DO50829	B	B	5.9279	High	ICGC-LIRI
LIRI_DO45303	C	A	-3.66808	Low	ICGC-LIRI
LIRI_DO23552	B	B	8.05104	High	ICGC-LIRI
LIRI_DO45277	C	C	0.797037	Low	ICGC-LIRI
LIRI_DO23515	B	B	4.36631	High	ICGC-LIRI
LIRI_DO45115	C	C	2.2761	High	ICGC-LIRI
LIRI_DO45167	A	A	-3.83851	Low	ICGC-LIRI
LIRI_DO45119	C	C	2.39615	High	ICGC-LIRI
LIRI_DO48681	B	B	9.39149	High	ICGC-LIRI
LIRI_DO23540	C	C	-3.52145	Low	ICGC-LIRI
LIRI_DO48757	B	B	5.59314	High	ICGC-LIRI
LIRI_DO45155	B	B	7.83759	High	ICGC-LIRI
LIRI_DO45217	B	B	4.15376	High	ICGC-LIRI
LIRI_DO23543	C	C	-0.127023	Low	ICGC-LIRI
LIRI_DO48706	B	C	3.13115	High	ICGC-LIRI
LIRI_DO45127	B	B	15.296	High	ICGC-LIRI
LIRI_DO45209	B	B	4.72243	High	ICGC-LIRI
LIRI_DO50832	C	C	2.61116	High	ICGC-LIRI
LIRI_DO48716	C	C	-3.02979	Low	ICGC-LIRI
LIRI_DO45297	B	C	2.06741	High	ICGC-LIRI
LIRI_DO45095	A	A	-6.94988	Low	ICGC-LIRI
LIRI_DO45261	A	A	-6.92565	Low	ICGC-LIRI
LIRI_DO23526	B	C	2.42309	High	ICGC-LIRI
LIRI_DO45195	A	A	-8.15396	Low	ICGC-LIRI
LIRI_DO45243	C	A	-5.05413	Low	ICGC-LIRI
LIRI_DO48693	A	C	-3.76564	Low	ICGC-LIRI
LIRI_DO45219	B	C	5.82302	High	ICGC-LIRI
LIRI_DO45129	C	C	-0.205757	Low	ICGC-LIRI
LIRI_DO48736	C	A	-5.74491	Low	ICGC-LIRI
LIRI_DO45259	B	B	9.35125	High	ICGC-LIRI
LIRI_DO48672	C	A	-4.1654	Low	ICGC-LIRI
LIRI_DO23512	C	A	-6.245	Low	ICGC-LIRI
LIRI_DO45239	C	B	6.10198	High	ICGC-LIRI
LIRI_DO23545	C	C	2.0296	High	ICGC-LIRI
LIRI_DO48733	C	A	-3.70358	Low	ICGC-LIRI
LIRI_DO45109	A	A	-9.68205	Low	ICGC-LIRI
LIRI_DO45135	A	C	-2.28522	Low	ICGC-LIRI
LIRI_DO45235	B	C	5.33692	High	ICGC-LIRI
LIRI_DO45299	B	B	8.1949	High	ICGC-LIRI
LIRI_DO50798	C	C	5.39459	High	ICGC-LIRI
LIRI_DO48761	C	C	-1.57155	Low	ICGC-LIRI
LIRI_DO23531	A	A	-8.96233	Low	ICGC-LIRI
LIRI_DO50802	C	A	-4.67625	Low	ICGC-LIRI
LIRI_DO45169	C	C	2.02164	High	ICGC-LIRI
LIRI_DO45199	C	C	1.34848	Low	ICGC-LIRI
LIRI_DO50859	C	A	-3.03721	Low	ICGC-LIRI
LIRI_DO45227	C	C	2.96125	High	ICGC-LIRI
LIRI_DO45117	C	B	4.63094	High	ICGC-LIRI
LIRI_DO23529	C	C	1.071	Low	ICGC-LIRI
LIRI_DO45123	C	C	1.83099	High	ICGC-LIRI
LIRI_DO23537	B	B	11.059	High	ICGC-LIRI
LIRI_DO48725	A	C	-2.20442	Low	ICGC-LIRI
LIRI_DO48743	C	C	-3.28594	Low	ICGC-LIRI
LIRI_DO23509	C	B	11.1732	High	ICGC-LIRI
LIRI_DO45145	B	B	10.592	High	ICGC-LIRI
LIRI_DO45263	B	B	9.12813	High	ICGC-LIRI
LIRI_DO45103	A	A	-5.65894	Low	ICGC-LIRI
LIRI_DO45279	C	A	-7.62601	Low	ICGC-LIRI
LIRI_DO45185	B	B	4.47252	High	ICGC-LIRI
LIRI_DO48741	C	B	5.89239	High	ICGC-LIRI
LIRI_DO48701	C	C	-0.176298	Low	ICGC-LIRI
LIRI_DO50791	C	C	1.71221	High	ICGC-LIRI
LIRI_DO45177	A	A	-5.8805	Low	ICGC-LIRI
LIRI_DO45133	C	A	-2.69306	Low	ICGC-LIRI
LIRI_DO45285	A	C	-3.82943	Low	ICGC-LIRI
LIRI_DO23539	C	B	3.07054	High	ICGC-LIRI
LIRI_DO50844	C	C	-0.0518497	Low	ICGC-LIRI
LIRI_DO23548	C	C	-2.30178	Low	ICGC-LIRI
LIRI_DO45137	C	C	1.50542	High	ICGC-LIRI
LIRI_DO23527	A	A	-3.06821	Low	ICGC-LIRI
LIRI_DO48682	C	B	3.97461	High	ICGC-LIRI
LIRI_DO45153	A	C	-2.89036	Low	ICGC-LIRI
LIRI_DO48695	C	C	-1.30491	Low	ICGC-LIRI
LIRI_DO23523	A	A	-5.84973	Low	ICGC-LIRI
LIRI_DO45165	C	C	-1.13589	Low	ICGC-LIRI
LIRI_DO45139	B	B	5.70566	High	ICGC-LIRI
LIRI_DO48715	B	C	0.966025	Low	ICGC-LIRI
LIRI_DO23510	C	C	-2.20195	Low	ICGC-LIRI
LIRI_DO48697	C	C	1.4127	High	ICGC-LIRI
LIRI_DO50815	B	B	11.6279	High	ICGC-LIRI
LIRI_DO50807	C	B	7.1795	High	ICGC-LIRI
LIRI_DO45157	C	C	-0.178028	Low	ICGC-LIRI
LIRI_DO45215	A	A	-9.90585	Low	ICGC-LIRI
LIRI_DO45131	C	C	0.637353	Low	ICGC-LIRI
LIRI_DO23513	C	C	0.0778589	Low	ICGC-LIRI
LIRI_DO45101	A	A	-7.73525	Low	ICGC-LIRI
LIRI_DO23534	C	A	-6.13916	Low	ICGC-LIRI
LIRI_DO45094	C	A	-5.89517	Low	ICGC-LIRI
LIRI_DO45281	C	C	-0.0158701	Low	ICGC-LIRI
LIRI_DO50774	A	A	-4.01698	Low	ICGC-LIRI
LIRI_DO48723	B	B	4.45379	High	ICGC-LIRI
LIRI_DO45197	C	C	3.26696	High	ICGC-LIRI

[truncated: 9 more sheets: Table S11, Table S12, Table S13, Table S14, Table S15, Table S16, Table S17, Table S18, Table S19]
